# Supplementary material for: Training doctoral students in critical thinking and experimental design using problem-based learning
Source: BMC Med Educ. 2023 Aug 16;23:579. doi: 10.1186/s12909-023-04569-7 (PMC10428545; doi:10.1186/s12909-023-04569-7)
Supplement: Supplementary file 1 — Supplementary Material 1 [file 12909_2023_4569_MOESM1_ESM.csv]

Course Evaluations 2020
1. The course was well organized.	2. Participation in this course helped me become an active learner.	3. Participation in this course motivated me to learn.	4. The learning issues generated in my group stimulated me to locate and interpret scientific lite...	5. Participation in this course helped develop my problem-solving skills.	6. Participation in this course helped me develop skills in hypothesis testing and experimental de...	7. Participation in this course helped develop my writing skills.	8. Participation in this course helped develop my oral presentation skills.	9. Participation in this course helped develop my teamwork skills.	10. The overall education value of this course is high.
4	4	4	4	4	5	3	4	4	4
5	5	5	5	5	4	4	4	4	5
4	4	4	3	4	4	2	3	4	4
4	5	5	5	5	5	5	5	5	5
4	3	4	3	3	3	3	4	2	4
4	4	4	4	4	5	4	4	4	3
4	2	2	4	2	4	2	4	5	2
1	4	4	4	4	4	3	3	3	2
3	5	5	4	4	5	4	4	4	4
4	4	5	4	4	4	4	4	4	4
3	4	3	4	4	4	3	3	3	3
4	5	5	5	5	5	3	5	5	4
3	3	3	3	3	3	3	3	3	3
1	2	3	2	1	2	1	4	3	1
4	5	3	4	3	3	2	2	4	4
4	5	5	4	5	4	4	5	5	4
4	4	4	4	4	4	4	4	4	4
3	4	4	4	4	4	4	4	4	4
4	4	4	4	4	4	4	3	4	4
5	5	5	5	5	4	5	5	5	5
4	4	4	4	4	4	4	4	5	5
4	3	2	4	2	2	3	4	1	2
4	4	4	4	4	4	4	4	4	4
Course Evaluations 2021
1. The course was well organized.	2. Participation in this course helped me become an active learner.	3. Participation in this course motivated me to learn.	4. The learning issues generated in my group stimulated me to locate and interpret scientific lite...	5. Participation in this course helped develop my problem-solving skills.	6. Participation in this course helped me develop skills in hypothesis testing and experimental de...	7. Participation in this course helped develop my writing skills.	8. Participation in this course helped develop my oral presentation skills.	9. Participation in this course helped develop my teamwork skills.	10. The overall education value of this course is high.	11. The first joint session on "Working in Teams" was useful and prepared me to work as a group to ...	12. The statistical problems were useful and provided the opportunity to practice analyzing data.
3	4	4	5	4	5	4	3	4	4	3	4
4	4	3	4	4	5	4	4		4	4	5
5	4	4	3	5	5	5	4	5	5	3	2
2	1	1	4	3	2	2	1	2	1	1	1
3	3	3	5	3	4	3	3	4	4	4	3
4	5	5	4	5	4	5	4	5	4	4	5
4	2	4	4	3	4	4	4	4	3	4	2
5	5	5	5	3	5	3	5	3	5	1	3
4	5	5	4	5	5	5	5	5	5	5	4
4	5	5	5	4	5	3	3	4	4	4	4
4	5	4	5	5	5	5	5	5	4	3	4
5	5	4	4	5	5	4	5	5	5	4	3
4	2	4	4	4	4	4	2	4	3	3	2
4	2	4	4	3	3	3	3	3	3	2	4
5	4	4	5	5	5	3	3	4	4	3	4
2	4	4	1	1	1	1	3	4	2	1	2
1	2	1	4	2	2	4	5	4	1	3	2
5	5	5	5	5	5	5	5	5	5	5	5
5	5	5	5	5	5	5	4	5	5	5	3
4	5	5	4	4	5	4	4	5	4	4	4
4	5	5	4	4	4	4	4	4	4	4	4
4	4	4	5	4	4	4	3	5	4	4	4
4	5	5	5	5	5	5	5	5	5	5	5
1	5	5	5	5	5	5	5	5	5	5	5
2	5	4	5	4	4	4	4	4	4	4	1
