# Supplementary material for: Training doctoral students in critical thinking and experimental design using problem-based learning
Source: BMC Med Educ. 2023 Aug 16;23:579. doi: 10.1186/s12909-023-04569-7 (PMC10428545; doi:10.1186/s12909-023-04569-7)
Supplement: Supplementary file 2 — Supplementary Material 2 [file 12909_2023_4569_MOESM2_ESM.csv]

Facilitator Evaluations 2020
Q1. The facilitator did a very good job guiding the group by asking questions.		Q2. The facilitator helped the group to stay "on track"		Q3. The facilitator willingly accepted feedback from the group and was non-defensive.		Q4. The facilitator was very enthusiastic about the group.		Q5. The facilitator helped the group bond as a team.		Q6. The facilitator helped identify gaps in the groups' knowledge.		Q7. The facilitator helped the group set appropriate learning issues.
5. Strongly Agree	5	5. Strongly Agree	5	5. Strongly Agree	5	5. Strongly Agree	5	5. Strongly Agree	5	5. Strongly Agree	5	5. Strongly Agree	5
5. Strongly Agree	5	5. Strongly Agree	5	5. Strongly Agree	5	5. Strongly Agree	5	5. Strongly Agree	5	5. Strongly Agree	5	5. Strongly Agree	5
5. Strongly Agree	5	5. Strongly Agree	5	5. Strongly Agree	5	5. Strongly Agree	5	5. Strongly Agree	5	5. Strongly Agree	5	5. Strongly Agree	5
5. Strongly Agree	5	5. Strongly Agree	5	5. Strongly Agree	5	5. Strongly Agree	5	5. Strongly Agree	5	5. Strongly Agree	5	5. Strongly Agree	5
3. Neutral	3	4. Agree	4	4. Agree	4	5. Strongly Agree	5	4. Agree	4	5. Strongly Agree	5	4. Agree	4
Avg	4.6		4.8		4.8		5		4.8		5		4.8
Q1. The facilitator did a very good job guiding the group by asking questions.		Q2. The facilitator helped the group to stay "on track"		Q3. The facilitator willingly accepted feedback from the group and was non-defensive.		Q4. The facilitator was very enthusiastic about the group.		Q5. The facilitator helped the group bond as a team.		Q6. The facilitator helped identify gaps in the groups' knowledge.		Q7. The facilitator helped the group set appropriate learning issues.
5. Strongly Agree	5	5. Strongly Agree	5	5. Strongly Agree	5	5. Strongly Agree	5	5. Strongly Agree	5	5. Strongly Agree	5	5. Strongly Agree	5
5. Strongly Agree	5	5. Strongly Agree	5	5. Strongly Agree	5	4. Agree	4	4. Agree	4	5. Strongly Agree	5	5. Strongly Agree	5
4. Agree	4	4. Agree	4	5. Strongly Agree	5	5. Strongly Agree	5	5. Strongly Agree	5	5. Strongly Agree	5	5. Strongly Agree	5
5. Strongly Agree	5	5. Strongly Agree	5	5. Strongly Agree	5	5. Strongly Agree	5	5. Strongly Agree	5	5. Strongly Agree	5	1. Strongly Disagree	5
5. Strongly Agree	5	5. Strongly Agree	5	5. Strongly Agree	5	5. Strongly Agree	5	5. Strongly Agree	5	5. Strongly Agree	5	5. Strongly Agree	5
Avg	4.8		4.8		5		4.8		4.8		5		5
Q1. The facilitator did a very good job guiding the group by asking questions.		Q2. The facilitator helped the group to stay "on track"		Q3. The facilitator willingly accepted feedback from the group and was non-defensive.		Q4. The facilitator was very enthusiastic about the group.		Q5. The facilitator helped the group bond as a team.		Q6. The facilitator helped identify gaps in the groups' knowledge.		Q7. The facilitator helped the group set appropriate learning issues.
4. Agree	4	5. Strongly Agree	5	5. Strongly Agree	5	5. Strongly Agree	5	5. Strongly Agree	5	4. Agree	4	4. Agree	4
4. Agree	4	5. Strongly Agree	5	5. Strongly Agree	5	5. Strongly Agree	5	4. Agree	4	3. Neutral	3	4. Agree	4
5. Strongly Agree	5	5. Strongly Agree	5	5. Strongly Agree	5	5. Strongly Agree	5	5. Strongly Agree	5	5. Strongly Agree	5	5. Strongly Agree	5
5. Strongly Agree	5	4. Agree	4	5. Strongly Agree	5	5. Strongly Agree	5	5. Strongly Agree	5	5. Strongly Agree	5	5. Strongly Agree	5
5. Strongly Agree	5	5. Strongly Agree	5	5. Strongly Agree	5	5. Strongly Agree	5	5. Strongly Agree	5	5. Strongly Agree	5	5. Strongly Agree	5
Avg	4.6		4.8		5		5		4.8		4.4		4.6
Q1. The facilitator did a very good job guiding the group by asking questions.		Q2. The facilitator helped the group to stay "on track"		Q3. The facilitator willingly accepted feedback from the group and was non-defensive.		Q4. The facilitator was very enthusiastic about the group.		Q5. The facilitator helped the group bond as a team.		Q6. The facilitator helped identify gaps in the groups' knowledge.		Q7. The facilitator helped the group set appropriate learning issues.
4. Agree	4	5. Strongly Agree	5	5. Strongly Agree	5	5. Strongly Agree	5	4. Agree	4	5. Strongly Agree	5	5. Strongly Agree	5
5. Strongly Agree	5	5. Strongly Agree	5	5. Strongly Agree	5	5. Strongly Agree	5	5. Strongly Agree	5	5. Strongly Agree	5	5. Strongly Agree	5
4. Agree	4	5. Strongly Agree	5	4. Agree	4	4. Agree	4	2. Disagree	2	4. Agree	4	4. Agree	4
5. Strongly Agree	5	5. Strongly Agree	5	3. Neutral	3	5. Strongly Agree	5	4. Agree	4	5. Strongly Agree	5	5. Strongly Agree	5
Avg	4.5		5		4.25		4.75		3.75		4.75		4.75
Q1. The facilitator did a very good job guiding the group by asking questions.		Q2. The facilitator helped the group to stay "on track"		Q3. The facilitator willingly accepted feedback from the group and was non-defensive.		Q4. The facilitator was very enthusiastic about the group.		Q5. The facilitator helped the group bond as a team.		Q6. The facilitator helped identify gaps in the groups' knowledge.		Q7. The facilitator helped the group set appropriate learning issues.
4. Agree	4	4. Agree	4	4. Agree	4	4. Agree	4	4. Agree	4	4. Agree	4	4. Agree	4
3. Neutral	3	3. Neutral	3	4. Agree	4	2. Disagree	2	3. Neutral	3	3. Neutral	3	3. Neutral	3
5. Strongly Agree	5	5. Strongly Agree	5	4. Agree	4	4. Agree	4	4. Agree	4	4. Agree	4	4. Agree	4
4. Agree	4	4. Agree	4	4. Agree	4	4. Agree	4	4. Agree	4	4. Agree	4	4. Agree	4
Avg	4		4		4		3.5		3.75		3.75		3.75
Q1. The facilitator did a very good job guiding the group by asking questions.		Q2. The facilitator helped the group to stay "on track"		Q3. The facilitator willingly accepted feedback from the group and was non-defensive.		Q4. The facilitator was very enthusiastic about the group.		Q5. The facilitator helped the group bond as a team.		Q6. The facilitator helped identify gaps in the groups' knowledge.		Q7. The facilitator helped the group set appropriate learning issues.
4. Agree	4	4. Agree	4	4. Agree	4	5. Strongly Agree	5	3. Neutral	3	4. Agree	4	4. Agree	4
4. Agree	4	3. Neutral	3	3. Neutral	3	4. Agree	4	3. Neutral	3	4. Agree	4	4. Agree	4
4. Agree	4	4. Agree	4	5. Strongly Agree	5	4. Agree	4	4. Agree	4	5. Strongly Agree	5	5. Strongly Agree	5
Avg	4		3.666666667		4		4.333333333		3.333333333		4.333333333		4.333333333
Facilitator Evaluations 2021
	1. The facilitator did a very good job guiding the group by asking questions.	2. The facilitator helped the group to stay "on track".	3. The facilitator willingly accepted feedback from the group and was non-defensive.	4. The facilitator was very enthusiastic about the group.	5. The facilitator helped the group bond as a team.	6. The facilitator helped identify gaps in the groups' knowledge.	7. The facilitator helped the group set appropriate learning issues.
	5	5	5	5	5	5	5
	5	5	5	5	5	5	5
	5	5	5	5	5	5	5
	5	5	5	5	5	5	5
	5	5	5	5	5	5	5
Avg	5	5	5	5	5	5	5
	4	3	5	4	5	4	4
	4	4	5	5	5	4	5
	4	4	5	5	4	4	4
	4	4	4	4	3	4	4
	3	4	4	4	3	5	5
Avg	3.8	3.8	4.6	4.4	4	4.2	4.4
	1	1	1	1	1	1	1
	3	4	3	3	3	5	1
	1	3	2	1	1	5	1
	1	1	1	4	4	3	2
	3	3	4	4	3	3	2
Avg	1.8	2.4	2.2	2.6	2.4	3.4	1.4
	5	5	5	5	5	5	5
	5	5	5	5	5	5	5
	5	5	5	5	5	5	5
	5	5	5	5	5	5	5
Avg	5	5	5	5	5	5	5
	5	4	5	4	3	4	4
	4	3	3	3	2	1	4
	5	4	5	5	4	5	5
	4	5	4	5	4	5	4
Avg	4.5	4	4.25	4.25	3.25	3.75	4.25
	5	5	5	5	5	5	5
	5	5	5	5	5	5	5
	5	5	5	5	5	5	5
Avg	5	5	5	5	5	5	5
