# Supplementary material for: Training doctoral students in critical thinking and experimental design using problem-based learning
Source: BMC Med Educ. 2023 Aug 16;23:579. doi: 10.1186/s12909-023-04569-7 (PMC10428545; doi:10.1186/s12909-023-04569-7)
Supplement: Supplementary file 3 — Supplementary Material 3 [file 12909_2023_4569_MOESM3_ESM.csv]

Peer to Peer Evaluations 2020
Group 1
Q1. Student in Group	Q2. Accountability 0 = not observed 1 = not accountable, e.g. always late 4 = accountable,...	Q3. Responsibility 0 = not observed 1 = irresponsible, e.g. breaks rules, makes excuses, defl...	Q4. Respectful and nonjudgmental behavior 0 = not observed 1 = disrespectful and judgmental, ...	Q5. Compassion and empathy 0 = not observed 1 = incompassionate, e.g. appears cold, heartless...	Q6. Maturity 0 = not observed 1 = immature, e.g. unsound decisions, poor time management, bla...	Q7. Communication 0 = not observed 1 = poor communication, e.g. can?t communicate to others ...	Q8. Self-directed learning and appraisal 0 = not observed 1 = overly dependent, e.g. complete...	Q9. The student followed the rules established by the group.	Q10. I would want to have this student as a member of my team.
1	1	2	4	4	3	2	1	4	2
1	4	4	4	4	4	3	3	5	4
1	1	1	4	0	1	1	1	3	1
1	4	4	4	4	4	4	4	5	3
average	2.5	2.75	4	3	3	2.5	2.25	4.25	2.5
2	4	4	4	4	4	4	4	5	5
2	4	4	2	3	3	4	4	4	3
2	4	4	4	4	4	4	4	5	5
2	4	4	4	4	4	4	4	5	4
average	4	4	3.5	3.75	3.75	4	4	4.75	4.25
3	4	4	4	4	4	4	4	5	5
3	5	3	5	2	2	5	2	3	3
3	7	7	6	1	1	7	7	2	1
3	4	4	4	4	4	4	4	5	3
average	5	4.5	4.75	2.75	2.75	5	4.25	3.75	3
4	6	5	3	3	4	6	5	3	3
4	4	4	5	4	4	4	5	4	5
4	5	4	1	2	1	7	7	2	1
4	4	4	4	4	4	4	4	5	5
average	4.75	4.25	3.25	3.25	3.25	5.25	5.25	3.5	3.5
5	4	4	4	4	5	4	4	5	5
5	4	4	4	4	4	4	4	5	5
5	5	5	5	5	5	4	4	5	4
5	4	4	4	4	4	4	4	5	5
average	4.25	4.25	4.25	4.25	4.5	4	4	5	4.75
Group 2
1	1	4	1	2	4	1	4	4	2
1	3	3	1	1	3	6	6	3	2
1	5	5	5	5	5	5	5	5	5
Average	3	4	2.333333333	2.666666667	4	4	5	4	3
2	4	4	4	4	5	4	4	5	5
2	4	4	4	4	4	4	4	5
2	4	4	5	5	5	5	5	4	4
Average	4	4	4.333333333	4.333333333	4.666666667	4.333333333	4.333333333	4.666666667	4.5
3	4	4	4	4	4	4	4	5	5
3	5	5	5	5	5	5	5	5	4
3	4	4	4	4	4	4	4	5	5
Average	4.333333333	4.333333333	4.333333333	4.333333333	4.333333333	4.333333333	4.333333333	5	4.666666667
4	5	5	5	5	5	5	5	4	5
4	3	3	4	4	4	4	3	5	5
Average	4	4	4.5	4.5	4.5	4.5	4	4.5	5
5	2	3	4	4	5	3	4	5	4
5	1	1	4	4	2	3	3	3	2
Average	1.5	2	4	4	3.5	3	3.5	4	3
Group 3
1	4	4	4	4	4	4	4	5	5
1	4	4	4	4	4	4	4	5	5
Average	4	4	4	4	4	4	4	5	5
2	4	4	4	4	4	4	4	5	5
2	4	4	4	4	4	4	4	5	5
2	4	4	4	4	4	4	4	5	5
Average	4	4	4	4	4	4	4	5	5
3	4	4	4	4	4	4	5	5	5
3	4	4	4	4	4	4	4	5	5
Average	4	4	4	4	4	4	4.5	5	5
4	4	4	4	4	4	4	4	5	5
4	4	4	4	4	4	4	4	5	4
4	4	4	4	4	4	4	4	5	5
Average	4	4	4	4	4	4	4	5	4.666666667
5	4	4	4	4	4	4	4	5	5
5	4	4	4	4	4	4	4		5
Average	4	4	4	4	4	4	4	5	5
Group 4
1	4	4	4	4	4	4	4	5	5
1	4	4	4	4	4	4	4	5	5
1	4	4	4	4	4	4	4	5	5
1	4	4	4	4	4	4	4	5	5
1	4	4	4	4	4	4	4	5	5
Average	4	4	4	4	4	4	4	5	5
2	4	4	4	4	4	4	4	5	5
2	4	4	4	4	4	4	4	5	5
2	4	4	4	4	4	4	4	5	5
2	4	4	4	4	4	4	4	1	1
2	4	4	4	4	4	4	4	5	5
Average	4	4	4	4	4	4	4	4.2	4.2
3	4	4	4	4	3	3	4	5	4
3	4	4	4	4	4	4	4	5	5
3	4	4	4	4	4	5	4	5	5
3	4	4	4	4	4	4	4	5	5
Average	4	4	4	4	3.75	4	4	5	4.75
4	4	4	4	4	4	4	2	4	3
4	4	4	4	4	4	4	4	5	5
4	4	4	4	4	4	4	4	5	5
4	4	4	4	4	4	4	4	5	5
Average	4	4	4	4	4	4	3.5	4.75	4.5
5	4	4	4	4	3	4	4	5	4
5	4	4	4	4	4	4	4	5	5
5	4	4	4	4	4	4	4	5	5
5	4	4	4	4	4	4	4	5	5
Average	4	4	4	4	3.75	4	4	5	4.75
Group 5
1	4	4	4	4	4	4	4	5	5
1	4	4	4	4	4	4	4	4	4
Average	4	4	4	4	4	4	4	4.5	4.5
2	4	5	4	4	5	4	5	5	5
2	4	4	4	5	4	4	5	4	4
Average	4	4.5	4	4.5	4.5	4	5	4.5	4.5
3	3	3	4	4	4	4	4	3	2
3	5	5	5	4	4	3	5	4	2
Average	4	4	4.5	4	4	3.5	4.5	3.5	2
4	4	4	4	4	4	4	4	3	3
4	4	4	4	4	4	2	4	5	3
4	4	4	4	4	4	4	4	4	3
Average	4	4	4	4	4	3.333333333	4	4	3
5	4	4	4	4	4	2	4	3	3
5	4	4	4	4	4	2	3	4	3
5	4	5	4	4	4	4	4	4	4
Average	4	4.333333333	4	4	4	2.666666667	3.666666667	3.666666667	3.333333333
Group 6
1	4	4	5	4	4	4	4	4	3
1	4	4	4	4	4	4	4	5	5
1	4	4	4	4	4	4	4	5	5
1	4	4	4	4	4	4	4	5	5
Average	4	4	4.25	4	4	4	4	4.75	4.5
2	4	4	4	4	4	4	4	5	5
2	4	4	4	4	4	4	4	5	5
2	3	3	4	4	4	4	4	5	5
2	4	4	4	4	4	4	4	5	5
Average	3.75	3.75	4	4	4	4	4	5	5
3	4	4	4	4	4	4	4	5	5
3	4	4	4	4	4	4	4	5	5
3	4	4	4	4	4	4	4	5	5
3	4	4	4	4	4	4	4	5	5
Average	4	4	4	4	4	4	4	5	5
4	4	4	4	4	4	4	4	5	5
4	4	4	4	4	4	4	4	5	5
4	4	4	4	5	5	4	5	5	5
4	4	4	4	4	4	4	4	5	5
4	4	4	4	4	4	4	4	4	3
Average	4	4	4	4.2	4.2	4	4.2	4.8	4.6
5	4	4	4	4	4	4	4	5	5
5	4	4	4	4	4	4	4	4	4
5	4	4	4	4	6	4	4	5	5
5	4	4	4	4	4	4	4	5	5
Average	4	4	4	4	4.5	4	4	4.75	4.75
Peer to Peer Evaluations 2021 First Survey
	1. Accountability 0 = not observed 1 = not accountable, e.g. always late 4 = accountable,...	2. Responsibility 0 = not observed 1 = irresponsible, e.g. breaks rules, makes excuses, defl...	3. Respectful and nonjudgmental behavior 0 = not observed 1 = disrespectful and judgmental, ...	4. Compassion and empathy 0 = not observed 1 = incompassionate, e.g. appears cold, heartless...	5. Maturity 0 = not observed 1 = immature, e.g. unsound decisions, poor time management, bla...	6. Communication 0 = not observed 1 = poor communication, e.g. can’t communicate to others ...	7. Self-directed learning and appraisal 0 = not observed 1 = overly dependent, e.g. complete...	8. The student followed the rules established by the group.	9. I would want to have this student as a member of my team.
	Student 1
	4	4	4	4	4	4	4	5	5
	4	4	4	4	4	4	4	5	5
	4	4	4	4	4	4	4	5	5
Avg	4	4	4	4	4	4	4	5	5
	Student 2
	2	4	4	3	4	2	4	4	2
	4	4	4	4	4	4	4	5	4
	4	4	4	4	4	4	4	5	4
Avg	3.33	4	4	3.67	4	3.33	4	4.67	3.33
	Student 3
	4	4	4	4	4	4	4	5	5
	4	4	4	4	5	4	4	4	4
	4	4	4	4	4	4	4	5	3
	4	4	4	4	4	4	4	5	5
Avg	4	4	4	4	4.25	4	4	4.75	4.25
	Student 4
	4	5	4	4	4	4	4	4	4
	4	5	4	5	4	5	5	5	5
	4	4	4	4	4	4	4	5	5
Avg	4	4.666666667	4	4.333333333	4	4.333333333	4.333333333	4.666666667	4.666666667
	Student 5
	4	4	4	4	3	4	4	5	5
	4	4	4	4	4	4	4	5	5
	4	4	4	4	4	4	5	5	5
	5	5	5	5	5	5	5	5	5
Avg	4.25	4.25	4.25	4.25	4	4.25	4.5	5	5
	Student 6
	4	4	4	4	4	4	4	5	5
	5	4	4	4	4	5	4	4	4
	4	4	4	5	4	4	4	4	5
	5	5	5	5	5	5	5	5	5
Avg	4.5	4.25	4.25	4.5	4.25	4.5	4.25	4.5	4.75
	Student 7
	4	4	4	4	4	4	4	5	5
	4	4	4	4	4	4	4	4	4
	4	4	4	4	4	4	4	4	4
Avg	4	4	4	4	4	4	4	4.333333333	4.333333333
	Student 8
	4	4	4	4	4	4	4	5	5
	4	4	4	4	4	4	4	5	5
	4	4	4	4	4	4	4	4	4
Avg	4	4	4	4	4	4	4	4.666666667	4.666666667
	Student 9
	4	4	4	4	4	4	4	5	5
	4	4	4	4	4	4	4	5	5
	4	4	4	4	4	4	4	5	5
	4	4	4	4	4	4	4	5	5
Avg	4	4	4	4	4	4	4	5	5
	Student 10
	4	4	4	4	4	4	4	1	1
	4	4	4	4	4	4	4	5	4
	4	4	4	4	4	4	4	5	4
	4	4	4	4	4	4	4	5	5
	4	4	4	4	4	4	4	5	5
	4	4	4	4	4	4	4	5	5
Avg	4	4	4	4	4	4	4	4.333333333	4
	Student 11
	4	4	4	4	5	4	4	1	1
	4	4	4	4	4	4	4	5	4
	4	4	4	4	4	4	4	5	5
	4	4	4	4	5	5	5	5	5
	3	4	5	5	4	4	4	5	5
Avg	3.8	4	4.2	4.2	4.4	4.2	4.2	4.2	4
	Student 12
	4	4	4	4	4	4	4	5	5
	4	4	4	4	4	4	4	5	4
	4	4	4	4	4	4	4	5	5
	4	4	4	4	4	4	4	5	5
Avg	4	4	4	4	4	4	4	5	4.75
	Student 13
	4	4	4	4	4	4	4	4	4
	4	4	4	4	4	4	4	5	4
	4	4	4	4	4	4	4	5	5
	4	4	4	4	4	4	4	5	5
Avg	4	4	4	4	4	4	4	4.75	4.5
	Student 14
	4	4	4	4	5	4	4	5	5
	4	4	4	4	5	4	4	5	5
	4	5	5	4	4	5	5	4	5
	4	4	4	4	4	4	4	5	5
Avg	4	4.25	4.25	4	4.5	4.25	4.25	4.75	5
	Student 15
	4	4	4	4	4	4	4	5	5
	4	4	4	4	4	4	4	5	5
	4	4	4	4	4	4	4	4	4
Avg	4	4	4	4	4	4	4	4.666666667	4.666666667
	Student 16
	4	4	4	4	5	4	4	5	5
	5	5	5	4	4	4	4	5	5
	4	4	4	4	4	4	3	4	4
	3	4	4	4	4	4	3	5	4
Avg	4	4.25	4.25	4	4.25	4	3.5	4.75	4.5
	Student 17
	4	4	4	4	4	4	4	5	5
	4	4	4	4	4	4	4	5	5
	4	5	4	5	5	4	4	5	5
	5	5	5	5	5	5	5	5	5
Avg	4.25	4.5	4.25	4.5	4.5	4.25	4.25	5	5
	Student 18
	4	4	4	4	4	4	4	4	4
	4	5	3	4	4	4	4	5	4
	4	4	4	4	4	4	4	5	4
Avg	4	4.333333333	3.666666667	4	4	4	4	4.666666667	4
	Student 19
	4	4	4	4	4	3	4	5	5
	4	4	4	4	4	4	4	5	5
	4	4	4	3	4	4	4	5	5
	4	4	4	4	4	3	4	4	4
Avg	4	4	4	3.75	4	3.5	4	4.75	4.75
	Student 20
	4	4	4	4	4	4	4	5	5
	4	4	4	4	4	4	4	5	4
	4	4	4	4	4	4	4	5	5
	4	4	4	4	4	4	4	5	5
Avg	4	4	4	4	4	4	4	5	4.75
	Student 21
	4	4	4	4	4	4	4	5	5
	4	4	4	4	4	4	4	5	5
	4	4	4	4	4	4	4	4	4
Avg	4	4	4	4	4	4	4	4.666666667	4.666666667
	Student 22
	4	4	4	4	4	4	4		5
	4	4	4	4	4	4	4	5	5
	4	4	4	4	4	4	4	5	5
Avg	4	4	4	4	4	4	4	5	5
	Student 23
	3	4	4	4	2	4	4	5	2
	4	4	4	4	4	4	4	5	5
	4	5	4	5	5	5	5	5	5
	5	5	5	5	5	5	5	5	5
Avg	4	4.5	4.25	4.5	4	4.5	4.5	5	4.25
	Student 24
	4	4	4	4	4	4	4	4	4
	4	4	4	5	5	4	4	4	4
	4	4	4	4	4	4	4	5	4
Avg	4	4	4	4.333333333	4.333333333	4	4	4.333333333	4
	Student 25
	4	4	4	4	4	4	4	5	5
	4	4	4	4	4	4	4	5	5
	4	4	4	4	4	4	4	5	5
	4	4	4	4	4	4	4	5	5
Avg	4	4	4	4	4	4	4	5	5
	Student 26
	4	4	4	4	4	4	4	5	4
	4	5	5	4	4	4	5	5	5
	4	4	4	4	4	4	4	5	5
	4	4	4	4	4	4	4	5	5
Avg	4	4.25	4.25	4	4	4	4.25	5	4.75
	Student 27
	4	4	3	3	3	3	2	2	2
	4	4	3	4	4	4	4	3	3
	6	4	4	4	4	4	4	5	5
Avg	4.666666667	4	3.333333333	3.666666667	3.666666667	3.666666667	3.333333333	3.333333333	3.333333333
Peer to Peer Evaluations 2021 Second Survey
Student 1	1. AccountabilityN/A = not observed1 = not accountable, e.g. always late4 = accountabl...	2. Q2. ResponsibilityN/A = cannot evaluate1 = irresponsible, e.g. breaks rules, makes exc...	3. Q3. Respectful and nonjudgmental behavior0 = cannot evaluate1 = disrespectful and judg...	4. Q4. Compassion and empathy N/A = cannot evaluate 1 = incompassionate, e.g. appears cold,...	5. Q5. Maturity N/A = cannot evaluate 1 = immature, e.g. unsound decisions, poor time manag...	6. Q6. Communication N/A = cannot evaluate 1 = poor communication, e.g. can’t communicate t...	7. Q7. Self-directed learning and appraisal N/A = cannot evaluate 1 = overly dependent, e.g...	8. Q8. The student followed the rules established by the group. Likert scale 1 = strongly disag...	9. Q9. I would want to have this student as a member of my team. Likert scale 1 = strongly disa...
	4	4	4	4	4	4	4	5	5
	4	4	4	4	4	4	4	5	5
	4	4	3	3	4	4	4	5	5
avg	4	4	3.666666667	3.666666667	4	4	4	5	5
Student 2	1. AccountabilityN/A = not observed1 = not accountable, e.g. always late4 = accountabl...	2. Q2. ResponsibilityN/A = cannot evaluate1 = irresponsible, e.g. breaks rules, makes exc...	3. Q3. Respectful and nonjudgmental behavior0 = cannot evaluate1 = disrespectful and judg...	4. Q4. Compassion and empathy N/A = cannot evaluate 1 = incompassionate, e.g. appears cold,...	5. Q5. Maturity N/A = cannot evaluate 1 = immature, e.g. unsound decisions, poor time manag...	6. Q6. Communication N/A = cannot evaluate 1 = poor communication, e.g. can’t communicate t...	7. Q7. Self-directed learning and appraisal N/A = cannot evaluate 1 = overly dependent, e.g...	8. Q8. The student followed the rules established by the group. Likert scale 1 = strongly disag...	9. Q9. I would want to have this student as a member of my team. Likert scale 1 = strongly disa...
	4	4	4	4	4	4	4	5	5
	4	4	4	4	4	4	4	5	5
	4	4	4	3	4	3	4	4	3
avg	4	4	4	3.666666667	4	3.666666667	4	4.666666667	4.333333333
Student 3	1. AccountabilityN/A = not observed1 = not accountable, e.g. always late4 = accountabl...	2. Q2. ResponsibilityN/A = cannot evaluate1 = irresponsible, e.g. breaks rules, makes exc...	3. Q3. Respectful and nonjudgmental behavior0 = cannot evaluate1 = disrespectful and judg...	4. Q4. Compassion and empathy N/A = cannot evaluate 1 = incompassionate, e.g. appears cold,...	5. Q5. Maturity N/A = cannot evaluate 1 = immature, e.g. unsound decisions, poor time manag...	6. Q6. Communication N/A = cannot evaluate 1 = poor communication, e.g. can’t communicate t...	7. Q7. Self-directed learning and appraisal N/A = cannot evaluate 1 = overly dependent, e.g...	8. Q8. The student followed the rules established by the group. Likert scale 1 = strongly disag...	9. Q9. I would want to have this student as a member of my team. Likert scale 1 = strongly disa...
	3	4	4	4	4	4	4	5	3
	4	4	4	4	4	4	4	5	4
	4	4	4	4	4	4	4	5	4
avg	3.666666667	4	4	4	4	4	4	5	3.666666667
Student 4	1. AccountabilityN/A = not observed1 = not accountable, e.g. always late4 = accountabl...	2. Q2. ResponsibilityN/A = cannot evaluate1 = irresponsible, e.g. breaks rules, makes exc...	3. Q3. Respectful and nonjudgmental behavior0 = cannot evaluate1 = disrespectful and judg...	4. Q4. Compassion and empathy N/A = cannot evaluate 1 = incompassionate, e.g. appears cold,...	5. Q5. Maturity N/A = cannot evaluate 1 = immature, e.g. unsound decisions, poor time manag...	6. Q6. Communication N/A = cannot evaluate 1 = poor communication, e.g. can’t communicate t...	7. Q7. Self-directed learning and appraisal N/A = cannot evaluate 1 = overly dependent, e.g...	8. Q8. The student followed the rules established by the group. Likert scale 1 = strongly disag...	9. Q9. I would want to have this student as a member of my team. Likert scale 1 = strongly disa...
	4	4	4	4	4	4	4	5	5
	4	4	4	4	4	4	4	5	5
	4	4	4	4	4	4	4	5	5
	4	4	4	4	4	4	4	5	5
avg	4	4	4	4	4	4	4	5	5
Student 5	1. AccountabilityN/A = not observed1 = not accountable, e.g. always late4 = accountabl...	2. Q2. ResponsibilityN/A = cannot evaluate1 = irresponsible, e.g. breaks rules, makes exc...	3. Q3. Respectful and nonjudgmental behavior0 = cannot evaluate1 = disrespectful and judg...	4. Q4. Compassion and empathy N/A = cannot evaluate 1 = incompassionate, e.g. appears cold,...	5. Q5. Maturity N/A = cannot evaluate 1 = immature, e.g. unsound decisions, poor time manag...	6. Q6. Communication N/A = cannot evaluate 1 = poor communication, e.g. can’t communicate t...	7. Q7. Self-directed learning and appraisal N/A = cannot evaluate 1 = overly dependent, e.g...	8. Q8. The student followed the rules established by the group. Likert scale 1 = strongly disag...	9. Q9. I would want to have this student as a member of my team. Likert scale 1 = strongly disa...
	4	4	4	4	5	4	5	4	4
	4	4	4	5	5	4	4	5	5
	4	4	4	4	4	4	4	5	4
avg	4	4	4	4.333333333	4.666666667	4	4.333333333	4.666666667	4.333333333
Student 6	1. AccountabilityN/A = not observed1 = not accountable, e.g. always late4 = accountabl...	2. Q2. ResponsibilityN/A = cannot evaluate1 = irresponsible, e.g. breaks rules, makes exc...	3. Q3. Respectful and nonjudgmental behavior0 = cannot evaluate1 = disrespectful and judg...	4. Q4. Compassion and empathy N/A = cannot evaluate 1 = incompassionate, e.g. appears cold,...	5. Q5. Maturity N/A = cannot evaluate 1 = immature, e.g. unsound decisions, poor time manag...	6. Q6. Communication N/A = cannot evaluate 1 = poor communication, e.g. can’t communicate t...	7. Q7. Self-directed learning and appraisal N/A = cannot evaluate 1 = overly dependent, e.g...	8. Q8. The student followed the rules established by the group. Likert scale 1 = strongly disag...	9. Q9. I would want to have this student as a member of my team. Likert scale 1 = strongly disa...
	4	4	4	4	4	4	4	5	5
	4	4	4	4	4	4	4	5	5
	4	4	3	4	4	4	4	5	5
	4	4	4	4	4	4	4	5	5
avg	4	4	3.75	4	4	4	4	5	5
Student 7	1. AccountabilityN/A = not observed1 = not accountable, e.g. always late4 = accountabl...	2. Q2. ResponsibilityN/A = cannot evaluate1 = irresponsible, e.g. breaks rules, makes exc...	3. Q3. Respectful and nonjudgmental behavior0 = cannot evaluate1 = disrespectful and judg...	4. Q4. Compassion and empathy N/A = cannot evaluate 1 = incompassionate, e.g. appears cold,...	5. Q5. Maturity N/A = cannot evaluate 1 = immature, e.g. unsound decisions, poor time manag...	6. Q6. Communication N/A = cannot evaluate 1 = poor communication, e.g. can’t communicate t...	7. Q7. Self-directed learning and appraisal N/A = cannot evaluate 1 = overly dependent, e.g...	8. Q8. The student followed the rules established by the group. Likert scale 1 = strongly disag...	9. Q9. I would want to have this student as a member of my team. Likert scale 1 = strongly disa...
	4	4	4	4	4	4	4	5	5
	5	4	5	4	4	4	4	5	5
	4	4	4	4	3	4	4	5	5
	4	4	4	4	4	4	4	5	5
avg	4.25	4	4.25	4	3.75	4	4	5	5
Student 8	1. AccountabilityN/A = not observed1 = not accountable, e.g. always late4 = accountabl...	2. Q2. ResponsibilityN/A = cannot evaluate1 = irresponsible, e.g. breaks rules, makes exc...	3. Q3. Respectful and nonjudgmental behavior0 = cannot evaluate1 = disrespectful and judg...	4. Q4. Compassion and empathy N/A = cannot evaluate 1 = incompassionate, e.g. appears cold,...	5. Q5. Maturity N/A = cannot evaluate 1 = immature, e.g. unsound decisions, poor time manag...	6. Q6. Communication N/A = cannot evaluate 1 = poor communication, e.g. can’t communicate t...	7. Q7. Self-directed learning and appraisal N/A = cannot evaluate 1 = overly dependent, e.g...	8. Q8. The student followed the rules established by the group. Likert scale 1 = strongly disag...	9. Q9. I would want to have this student as a member of my team. Likert scale 1 = strongly disa...
	4	4	4	4	4	4	4	5	5
	4	4	4	4	4	4	4	5	5
	4	4	4	4	4	4	4	5	5
avg	4	4	4	4	4	4	4	5	5
Student 9	1. AccountabilityN/A = not observed1 = not accountable, e.g. always late4 = accountabl...	2. Q2. ResponsibilityN/A = cannot evaluate1 = irresponsible, e.g. breaks rules, makes exc...	3. Q3. Respectful and nonjudgmental behavior0 = cannot evaluate1 = disrespectful and judg...	4. Q4. Compassion and empathy N/A = cannot evaluate 1 = incompassionate, e.g. appears cold,...	5. Q5. Maturity N/A = cannot evaluate 1 = immature, e.g. unsound decisions, poor time manag...	6. Q6. Communication N/A = cannot evaluate 1 = poor communication, e.g. can’t communicate t...	7. Q7. Self-directed learning and appraisal N/A = cannot evaluate 1 = overly dependent, e.g...	8. Q8. The student followed the rules established by the group. Likert scale 1 = strongly disag...	9. Q9. I would want to have this student as a member of my team. Likert scale 1 = strongly disa...
	4	4	4	4	4	4	4	5	5
	4	4	4	4	4	4	4	5	5
	4	4	4	4	4	4	4	5	5
avg	4	4	4	4	4	4	4	5	5
Student 10	1. AccountabilityN/A = not observed1 = not accountable, e.g. always late4 = accountabl...	2. Q2. ResponsibilityN/A = cannot evaluate1 = irresponsible, e.g. breaks rules, makes exc...	3. Q3. Respectful and nonjudgmental behavior0 = cannot evaluate1 = disrespectful and judg...	4. Q4. Compassion and empathy N/A = cannot evaluate 1 = incompassionate, e.g. appears cold,...	5. Q5. Maturity N/A = cannot evaluate 1 = immature, e.g. unsound decisions, poor time manag...	6. Q6. Communication N/A = cannot evaluate 1 = poor communication, e.g. can’t communicate t...	7. Q7. Self-directed learning and appraisal N/A = cannot evaluate 1 = overly dependent, e.g...	8. Q8. The student followed the rules established by the group. Likert scale 1 = strongly disag...	9. Q9. I would want to have this student as a member of my team. Likert scale 1 = strongly disa...
	4	4	4	4	4	4	4	5	5
	4	4	4	4	4	4	4	5	5
	4	4	4	4	4	4	4	5	5
	4	4	4	4	4	4	4	5	5
avg	4	4	4	4	4	4	4	5	5
Student 11	1. AccountabilityN/A = not observed1 = not accountable, e.g. always late4 = accountabl...	2. Q2. ResponsibilityN/A = cannot evaluate1 = irresponsible, e.g. breaks rules, makes exc...	3. Q3. Respectful and nonjudgmental behavior0 = cannot evaluate1 = disrespectful and judg...	4. Q4. Compassion and empathy N/A = cannot evaluate 1 = incompassionate, e.g. appears cold,...	5. Q5. Maturity N/A = cannot evaluate 1 = immature, e.g. unsound decisions, poor time manag...	6. Q6. Communication N/A = cannot evaluate 1 = poor communication, e.g. can’t communicate t...	7. Q7. Self-directed learning and appraisal N/A = cannot evaluate 1 = overly dependent, e.g...	8. Q8. The student followed the rules established by the group. Likert scale 1 = strongly disag...	9. Q9. I would want to have this student as a member of my team. Likert scale 1 = strongly disa...
	4	4	4	4	4	4	4	4	4
	4	4	4	4	4	4	4	5	5
	4	4	4	4	4	4	4	5	5
	4	4	4	4	4	4	4	5	5
avg	4	4	4	4	4	4	4	4.75	4.75
Student 12	1. AccountabilityN/A = not observed1 = not accountable, e.g. always late4 = accountabl...	2. Q2. ResponsibilityN/A = cannot evaluate1 = irresponsible, e.g. breaks rules, makes exc...	3. Q3. Respectful and nonjudgmental behavior0 = cannot evaluate1 = disrespectful and judg...	4. Q4. Compassion and empathy N/A = cannot evaluate 1 = incompassionate, e.g. appears cold,...	5. Q5. Maturity N/A = cannot evaluate 1 = immature, e.g. unsound decisions, poor time manag...	6. Q6. Communication N/A = cannot evaluate 1 = poor communication, e.g. can’t communicate t...	7. Q7. Self-directed learning and appraisal N/A = cannot evaluate 1 = overly dependent, e.g...	8. Q8. The student followed the rules established by the group. Likert scale 1 = strongly disag...	9. Q9. I would want to have this student as a member of my team. Likert scale 1 = strongly disa...
	4	4	4	4	4	4	4	5	5
	4	4	4	4	4	4	4	5	4
	4	4	4	4	4	4	4	5	4
	3	3	4	4	4	4	3	5	4
avg	3.75	3.75	4	4	4	4	3.75	5	4.25
Student 13	1. AccountabilityN/A = not observed1 = not accountable, e.g. always late4 = accountabl...	2. Q2. ResponsibilityN/A = cannot evaluate1 = irresponsible, e.g. breaks rules, makes exc...	3. Q3. Respectful and nonjudgmental behavior0 = cannot evaluate1 = disrespectful and judg...	4. Q4. Compassion and empathy N/A = cannot evaluate 1 = incompassionate, e.g. appears cold,...	5. Q5. Maturity N/A = cannot evaluate 1 = immature, e.g. unsound decisions, poor time manag...	6. Q6. Communication N/A = cannot evaluate 1 = poor communication, e.g. can’t communicate t...	7. Q7. Self-directed learning and appraisal N/A = cannot evaluate 1 = overly dependent, e.g...	8. Q8. The student followed the rules established by the group. Likert scale 1 = strongly disag...	9. Q9. I would want to have this student as a member of my team. Likert scale 1 = strongly disa...
	4	4	4	4	4	4	4	5	5
	4	4	4	4	4	4	4	5	5
	4	4	4	4	4	4	4	5	5
	4	4	4	4	4	4	4	5	5
avg	4	4	4	4	4	4	4	5	5
Student 14	1. AccountabilityN/A = not observed1 = not accountable, e.g. always late4 = accountabl...	2. Q2. ResponsibilityN/A = cannot evaluate1 = irresponsible, e.g. breaks rules, makes exc...	3. Q3. Respectful and nonjudgmental behavior0 = cannot evaluate1 = disrespectful and judg...	4. Q4. Compassion and empathy N/A = cannot evaluate 1 = incompassionate, e.g. appears cold,...	5. Q5. Maturity N/A = cannot evaluate 1 = immature, e.g. unsound decisions, poor time manag...	6. Q6. Communication N/A = cannot evaluate 1 = poor communication, e.g. can’t communicate t...	7. Q7. Self-directed learning and appraisal N/A = cannot evaluate 1 = overly dependent, e.g...	8. Q8. The student followed the rules established by the group. Likert scale 1 = strongly disag...	9. Q9. I would want to have this student as a member of my team. Likert scale 1 = strongly disa...
	4	4	4	4	4	4	4	5	5
	4	4	4	4	4	4	4	5	5
	4	4	4	4	4	4	4	5	5
	4	4	4	4	4	4	4	5	5
avg	4	4	4	4	4	4	4	5	5
Student 15	1. AccountabilityN/A = not observed1 = not accountable, e.g. always late4 = accountabl...	2. Q2. ResponsibilityN/A = cannot evaluate1 = irresponsible, e.g. breaks rules, makes exc...	3. Q3. Respectful and nonjudgmental behavior0 = cannot evaluate1 = disrespectful and judg...	4. Q4. Compassion and empathy N/A = cannot evaluate 1 = incompassionate, e.g. appears cold,...	5. Q5. Maturity N/A = cannot evaluate 1 = immature, e.g. unsound decisions, poor time manag...	6. Q6. Communication N/A = cannot evaluate 1 = poor communication, e.g. can’t communicate t...	7. Q7. Self-directed learning and appraisal N/A = cannot evaluate 1 = overly dependent, e.g...	8. Q8. The student followed the rules established by the group. Likert scale 1 = strongly disag...	9. Q9. I would want to have this student as a member of my team. Likert scale 1 = strongly disa...
	4	4	4	4	4	4	4	5	5
	4	4	4	4	4	4	4	5	5
	4	4	4	5	5	4	4	4	5
	4	4	4	4	4	4	4	5	5
avg	4	4	4	4.25	4.25	4	4	4.75	5
Student 16	1. AccountabilityN/A = not observed1 = not accountable, e.g. always late4 = accountabl...	2. Q2. ResponsibilityN/A = cannot evaluate1 = irresponsible, e.g. breaks rules, makes exc...	3. Q3. Respectful and nonjudgmental behavior0 = cannot evaluate1 = disrespectful and judg...	4. Q4. Compassion and empathy N/A = cannot evaluate 1 = incompassionate, e.g. appears cold,...	5. Q5. Maturity N/A = cannot evaluate 1 = immature, e.g. unsound decisions, poor time manag...	6. Q6. Communication N/A = cannot evaluate 1 = poor communication, e.g. can’t communicate t...	7. Q7. Self-directed learning and appraisal N/A = cannot evaluate 1 = overly dependent, e.g...	8. Q8. The student followed the rules established by the group. Likert scale 1 = strongly disag...	9. Q9. I would want to have this student as a member of my team. Likert scale 1 = strongly disa...
	4	4	4	4	4	4	4	5	5
	4	4	4	4	4	4	4	5	5
	4	4	4	4	4	4	4	5	5
avg	4	4	4	4	4	4	4	5	5
Student 17	1. AccountabilityN/A = not observed1 = not accountable, e.g. always late4 = accountabl...	2. Q2. ResponsibilityN/A = cannot evaluate1 = irresponsible, e.g. breaks rules, makes exc...	3. Q3. Respectful and nonjudgmental behavior0 = cannot evaluate1 = disrespectful and judg...	4. Q4. Compassion and empathy N/A = cannot evaluate 1 = incompassionate, e.g. appears cold,...	5. Q5. Maturity N/A = cannot evaluate 1 = immature, e.g. unsound decisions, poor time manag...	6. Q6. Communication N/A = cannot evaluate 1 = poor communication, e.g. can’t communicate t...	7. Q7. Self-directed learning and appraisal N/A = cannot evaluate 1 = overly dependent, e.g...	8. Q8. The student followed the rules established by the group. Likert scale 1 = strongly disag...	9. Q9. I would want to have this student as a member of my team. Likert scale 1 = strongly disa...
	4	4	4	4	4	4	4	4	4
	4	4	4	4	4	4	4	5	4
	3	3	4	4	3	3	4	5	4
	3	3	4	4	4	3	3	5	3
avg	3.5	3.5	4	4	3.75	3.5	3.75	4.75	3.75
Student 18	1. AccountabilityN/A = not observed1 = not accountable, e.g. always late4 = accountabl...	2. Q2. ResponsibilityN/A = cannot evaluate1 = irresponsible, e.g. breaks rules, makes exc...	3. Q3. Respectful and nonjudgmental behavior0 = cannot evaluate1 = disrespectful and judg...	4. Q4. Compassion and empathy N/A = cannot evaluate 1 = incompassionate, e.g. appears cold,...	5. Q5. Maturity N/A = cannot evaluate 1 = immature, e.g. unsound decisions, poor time manag...	6. Q6. Communication N/A = cannot evaluate 1 = poor communication, e.g. can’t communicate t...	7. Q7. Self-directed learning and appraisal N/A = cannot evaluate 1 = overly dependent, e.g...	8. Q8. The student followed the rules established by the group. Likert scale 1 = strongly disag...	9. Q9. I would want to have this student as a member of my team. Likert scale 1 = strongly disa...
	4	4	4	4	4	4	4	5	5
	5	5	4	4	4	4	4	5	5
	4	4	4	3	4	4	4	5	5
	4	4	4	4	4	4	4	5	5
avg	4.25	4.25	4	3.75	4	4	4	5	5
Student 19	1. AccountabilityN/A = not observed1 = not accountable, e.g. always late4 = accountabl...	2. Q2. ResponsibilityN/A = cannot evaluate1 = irresponsible, e.g. breaks rules, makes exc...	3. Q3. Respectful and nonjudgmental behavior0 = cannot evaluate1 = disrespectful and judg...	4. Q4. Compassion and empathy N/A = cannot evaluate 1 = incompassionate, e.g. appears cold,...	5. Q5. Maturity N/A = cannot evaluate 1 = immature, e.g. unsound decisions, poor time manag...	6. Q6. Communication N/A = cannot evaluate 1 = poor communication, e.g. can’t communicate t...	7. Q7. Self-directed learning and appraisal N/A = cannot evaluate 1 = overly dependent, e.g...	8. Q8. The student followed the rules established by the group. Likert scale 1 = strongly disag...	9. Q9. I would want to have this student as a member of my team. Likert scale 1 = strongly disa...
	4	3	3	3	4	4	4	4	2
	4	4	5	4	5	4	4	5	4
	4	4	4	4	4	4	4	5	4
avg	4	3.666666667	4	3.666666667	4.333333333	4	4	4.666666667	3.333333333
Student 20	1. AccountabilityN/A = not observed1 = not accountable, e.g. always late4 = accountabl...	2. Q2. ResponsibilityN/A = cannot evaluate1 = irresponsible, e.g. breaks rules, makes exc...	3. Q3. Respectful and nonjudgmental behavior0 = cannot evaluate1 = disrespectful and judg...	4. Q4. Compassion and empathy N/A = cannot evaluate 1 = incompassionate, e.g. appears cold,...	5. Q5. Maturity N/A = cannot evaluate 1 = immature, e.g. unsound decisions, poor time manag...	6. Q6. Communication N/A = cannot evaluate 1 = poor communication, e.g. can’t communicate t...	7. Q7. Self-directed learning and appraisal N/A = cannot evaluate 1 = overly dependent, e.g...	8. Q8. The student followed the rules established by the group. Likert scale 1 = strongly disag...	9. Q9. I would want to have this student as a member of my team. Likert scale 1 = strongly disa...
	4	4	4	4	4	4	4	5	5
	4	4	4	4	4	4	4	5	5
	4	4	4	4	4	4	5	5	5
	4	4	4	4	4	3	4	5	5
avg	4	4	4	4	4	3.75	4.25	5	5
Student 21	1. AccountabilityN/A = not observed1 = not accountable, e.g. always late4 = accountabl...	2. Q2. ResponsibilityN/A = cannot evaluate1 = irresponsible, e.g. breaks rules, makes exc...	3. Q3. Respectful and nonjudgmental behavior0 = cannot evaluate1 = disrespectful and judg...	4. Q4. Compassion and empathy N/A = cannot evaluate 1 = incompassionate, e.g. appears cold,...	5. Q5. Maturity N/A = cannot evaluate 1 = immature, e.g. unsound decisions, poor time manag...	6. Q6. Communication N/A = cannot evaluate 1 = poor communication, e.g. can’t communicate t...	7. Q7. Self-directed learning and appraisal N/A = cannot evaluate 1 = overly dependent, e.g...	8. Q8. The student followed the rules established by the group. Likert scale 1 = strongly disag...	9. Q9. I would want to have this student as a member of my team. Likert scale 1 = strongly disa...
	4	4	4	4	4	4	4	5	5
	4	4	4	4	4	4	4	5	5
	4	4	4	4	4	4	4	5	5
	4	4	4	4	4	4	4	5	5
avg	4	4	4	4	4	4	4	5	5
Student 22	1. AccountabilityN/A = not observed1 = not accountable, e.g. always late4 = accountabl...	2. Q2. ResponsibilityN/A = cannot evaluate1 = irresponsible, e.g. breaks rules, makes exc...	3. Q3. Respectful and nonjudgmental behavior0 = cannot evaluate1 = disrespectful and judg...	4. Q4. Compassion and empathy N/A = cannot evaluate 1 = incompassionate, e.g. appears cold,...	5. Q5. Maturity N/A = cannot evaluate 1 = immature, e.g. unsound decisions, poor time manag...	6. Q6. Communication N/A = cannot evaluate 1 = poor communication, e.g. can’t communicate t...	7. Q7. Self-directed learning and appraisal N/A = cannot evaluate 1 = overly dependent, e.g...	8. Q8. The student followed the rules established by the group. Likert scale 1 = strongly disag...	9. Q9. I would want to have this student as a member of my team. Likert scale 1 = strongly disa...
	4	4	4	4	4	4	4	5	5
	4	4	4	4	4	4	4	5	5
	4	4	4	4	4	4	4	5	5
avg	4	4	4	4	4	4	4	5	5
Student 23	1. AccountabilityN/A = not observed1 = not accountable, e.g. always late4 = accountabl...	2. Q2. ResponsibilityN/A = cannot evaluate1 = irresponsible, e.g. breaks rules, makes exc...	3. Q3. Respectful and nonjudgmental behavior0 = cannot evaluate1 = disrespectful and judg...	4. Q4. Compassion and empathy N/A = cannot evaluate 1 = incompassionate, e.g. appears cold,...	5. Q5. Maturity N/A = cannot evaluate 1 = immature, e.g. unsound decisions, poor time manag...	6. Q6. Communication N/A = cannot evaluate 1 = poor communication, e.g. can’t communicate t...	7. Q7. Self-directed learning and appraisal N/A = cannot evaluate 1 = overly dependent, e.g...	8. Q8. The student followed the rules established by the group. Likert scale 1 = strongly disag...	9. Q9. I would want to have this student as a member of my team. Likert scale 1 = strongly disa...
	4		4	4	4	4	4	5	5
	4	4	4	4	4	4	4	5	5
	4	3	4	4	4	4	4	4	3
avg	4	3.5	4	4	4	4	4	4.666666667	4.333333333
Student 24	1. AccountabilityN/A = not observed1 = not accountable, e.g. always late4 = accountabl...	2. Q2. ResponsibilityN/A = cannot evaluate1 = irresponsible, e.g. breaks rules, makes exc...	3. Q3. Respectful and nonjudgmental behavior0 = cannot evaluate1 = disrespectful and judg...	4. Q4. Compassion and empathy N/A = cannot evaluate 1 = incompassionate, e.g. appears cold,...	5. Q5. Maturity N/A = cannot evaluate 1 = immature, e.g. unsound decisions, poor time manag...	6. Q6. Communication N/A = cannot evaluate 1 = poor communication, e.g. can’t communicate t...	7. Q7. Self-directed learning and appraisal N/A = cannot evaluate 1 = overly dependent, e.g...	8. Q8. The student followed the rules established by the group. Likert scale 1 = strongly disag...	9. Q9. I would want to have this student as a member of my team. Likert scale 1 = strongly disa...
	4	4	4	4	4	4	4	5	5
	4	4	4	4	4	4	4	5	5
	4	4	4	4	4	4	4	5	5
	4	4	4	4	4	4	4	5	5
avg	4	4	4	4	4	4	4	5	5
Student 25	1. AccountabilityN/A = not observed1 = not accountable, e.g. always late4 = accountabl...	2. Q2. ResponsibilityN/A = cannot evaluate1 = irresponsible, e.g. breaks rules, makes exc...	3. Q3. Respectful and nonjudgmental behavior0 = cannot evaluate1 = disrespectful and judg...	4. Q4. Compassion and empathy N/A = cannot evaluate 1 = incompassionate, e.g. appears cold,...	5. Q5. Maturity N/A = cannot evaluate 1 = immature, e.g. unsound decisions, poor time manag...	6. Q6. Communication N/A = cannot evaluate 1 = poor communication, e.g. can’t communicate t...	7. Q7. Self-directed learning and appraisal N/A = cannot evaluate 1 = overly dependent, e.g...	8. Q8. The student followed the rules established by the group. Likert scale 1 = strongly disag...	9. Q9. I would want to have this student as a member of my team. Likert scale 1 = strongly disa...
	4	4	4	4	4	3	5	4	4
	4	4	4	5	5	4	4	5	4
	4	4	4	4	4	4	4	5	5
avg	4	4	4	4.333333333	4.333333333	3.666666667	4.333333333	4.666666667	4.333333333
Student 26	1. AccountabilityN/A = not observed1 = not accountable, e.g. always late4 = accountabl...	2. Q2. ResponsibilityN/A = cannot evaluate1 = irresponsible, e.g. breaks rules, makes exc...	3. Q3. Respectful and nonjudgmental behavior0 = cannot evaluate1 = disrespectful and judg...	4. Q4. Compassion and empathy N/A = cannot evaluate 1 = incompassionate, e.g. appears cold,...	5. Q5. Maturity N/A = cannot evaluate 1 = immature, e.g. unsound decisions, poor time manag...	6. Q6. Communication N/A = cannot evaluate 1 = poor communication, e.g. can’t communicate t...	7. Q7. Self-directed learning and appraisal N/A = cannot evaluate 1 = overly dependent, e.g...	8. Q8. The student followed the rules established by the group. Likert scale 1 = strongly disag...	9. Q9. I would want to have this student as a member of my team. Likert scale 1 = strongly disa...
	4	4	4	4	4	4	4	5	5
	4	4	4	4	4	4	4	5	5
	4	3	3	4	4	4	4	4	3
avg	4	3.666666667	3.666666667	4	4	4	4	4.666666667	4.333333333
Student 27	1. AccountabilityN/A = not observed1 = not accountable, e.g. always late4 = accountabl...	2. Q2. ResponsibilityN/A = cannot evaluate1 = irresponsible, e.g. breaks rules, makes exc...	3. Q3. Respectful and nonjudgmental behavior0 = cannot evaluate1 = disrespectful and judg...	4. Q4. Compassion and empathy N/A = cannot evaluate 1 = incompassionate, e.g. appears cold,...	5. Q5. Maturity N/A = cannot evaluate 1 = immature, e.g. unsound decisions, poor time manag...	6. Q6. Communication N/A = cannot evaluate 1 = poor communication, e.g. can’t communicate t...	7. Q7. Self-directed learning and appraisal N/A = cannot evaluate 1 = overly dependent, e.g...	8. Q8. The student followed the rules established by the group. Likert scale 1 = strongly disag...	9. Q9. I would want to have this student as a member of my team. Likert scale 1 = strongly disa...
	4	4	4	4	4	4	4	4	4
	5	4	4	4	4	5	5	5	5
	4	4	4	4	4	4	4	5	5
	4	4	4	4	4	4	4	5	5
avg	4.25	4	4	4	4	4.25	4.25	4.75	4.75
Peer to Peer Evaluations 2021 Final Survey
	1. AccountabilityN/A = not observed1 = not accountable, e.g. always late4 = accountabl...	2. Q2. ResponsibilityN/A = cannot evaluate1 = irresponsible, e.g. breaks rules, makes exc...	3. Q3. Respectful and nonjudgmental behavior0 = cannot evaluate1 = disrespectful and judg...	4. Q4. Compassion and empathy N/A = cannot evaluate 1 = incompassionate, e.g. appears cold,...	5. Q5. Maturity N/A = cannot evaluate 1 = immature, e.g. unsound decisions, poor time manag...	6. Q6. Communication N/A = cannot evaluate 1 = poor communication, e.g. can’t communicate t...	7. Q7. Self-directed learning and appraisal N/A = cannot evaluate 1 = overly dependent, e.g...	8. Q8. The student followed the rules established by the group. Likert scale 1 = strongly disag...	9. Q9. I would want to have this student as a member of my team. Likert scale 1 = strongly disa...
Student 1	4	4	4	4	4	4	4	5	5
	4	4	4	4	4	4	4	4	4
	4	4	3	3	3	3	4	5	5
avg	4	4	3.666666667	3.666666667	3.666666667	3.666666667	4	4.666666667	4.666666667
Student 2	4	4	4	4	4	4	4	5	5
	4	4		4	4	4	4	5	5
	4	4	4	4	4	4	4	5	5
avg	4	4	4	4	4	4	4	5	5
Student 3	3	4	4	4	4	3	3	5	5
	3	4	4	4	4	3	4	5	5
	4	4	4	4	4	4	4	5	5
avg	3.333333333	4	4	4	4	3.333333333	3.666666667	5	5
Student 4	4	4	4	4	4	4	4	5	5
	4	4	4	4	4	4	4	5	5
	4	4	4	4	4	4	4	5	5
	4	4	4	4	4	4	4	5	5
avg	4	4	4	4	4	4	4	5	5
Student 5	4	4	4	4	5	4	5	5	5
	5	4	4	4	5	5	5	5	5
	4	4	4	4	4	4	4	5	5
avg	4.333333333	4	4	4	4.666666667	4.333333333	4.666666667	5	5
Student 6	4	4	4	4	4	4	4	5	5
	4	4	4	4	4	4	4	5	5
	4	4	4	4	4	4	4	5	5
	4	4	4	4	4	4	4	5	5
avg	4	4	4	4	4	4	4	5	5
Student 7	4	4	4	4	4	4	4	5	5
	4	4	4	4	4	4	4	5	5
	4	4	4	4	4	4	4	5	5
	4	4	4	4	4	4	4	5	5
avg	4	4	4	4	4	4	4	5	5
Student 8	4	4	4	4	4	4	4	5	5
	4	4	4	4	4	4	4	5	5
	4	4	4	4	4	4	4	5	5
avg	4	4	4	4	4	4	4	5	5
Student 9	4	4	4	4	4	4	4	5	5
	4	4	4	4	4	4	4	5	5
	4	4	4	4	4	4	4	5	5
avg	4	4	4	4	4	4	4	5	5
Student 10	4	4	4	4	4	4	4	5	5
	4	4	4	4	4	4	4	5	5
	4	4	4	4	4	4	4	5	5
	4	4	4	4	4	4	4	5	5
avg	4	4	4	4	4	4	4	5	5
Student 11	4	4	4	4	4	4	4	5	5
	4	4	4	4	4	4	4	4	4
	4	4	4	4	4	4	4	5	5
	4	4	4	4	4	4	4	5	5
avg	4	4	4	4	4	4	4	4.75	4.75
Student 12	4	4	5	4	4	4	5	5	5
	4	4	4	4	4	3	4	4	4
	4	4	4	4	5	5	4	5	5
	4	4	4	4	4	4	4	5	5
avg	4	4	4.25	4	4.25	4	4.25	4.75	4.75
Student 13	4	4	4	4	4	4	4	5	5
	4	4	4	4	4	4	4	5	5
	4	4	4	4	4	4	4	5	5
	4	4	4	4	4	4	4	5	5
avg	4	4	4	4	4	4	4	5	5
Student 14	4	4	4	4	4	4	4	5	5
	4	4	4	4	4	4	4	5	5
	4	4	4	4	4	4	4	5	5
	4	4	4	4	4	4	4	5	5
avg	4	4	4	4	4	4	4	5	5
Student 15	4	4	3	4	4	4	5	5	5
	4	4	4	4	4	5	4	4	4
	4	4	4	4	4	4	4	5	5
	4	4	4	4	4	4	4	5	5
avg	4	4	3.75	4	4	4.25	4.25	4.75	4.75
Student 16	4	4	4	4	4	4	4	5	5
	4	4	4	4	4	4	4	5	5
	4	4	4	4	4	4	4	5	5
avg	4	4	4	4	4	4	4	5	5
Student 17	4	3	4	4	4	3	4	4	4
	4	4	4	4	4	4	4	5	5
	2	2	4	4	3	2	3	4	4
	3	4	4	4	4	4	3	5	5
avg	3.25	3.25	4	4	3.75	3.25	3.5	4.5	4.5
Student 18	4	4	4	4	4	4	4	5	5
	4	4	4	4	4	4	4	5	5
	4	4	4	4	4	4	4	5	5
	4	4	4	4	4	4	4	5	5
avg	4	4	4	4	4	4	4	5	5
Student 19	4	3	3	3	4	3	4	4	4
	4	4	4	4	4	4	3	4	4
	4	4	4		4	3	4	4	4
avg	4	3.666666667	3.666666667	3.5	4	3.333333333	3.666666667	4	4
Student 20	4	4	4	4	4	4	4	5	5
	4	4	4	4	4	4	4	5	5
	4	4	4	4	4	4	4	5	5
	4	4	4	4	4	4	4	5	5
avg	4	4	4	4	4	4	4	5	5
Student 21	4	4	4	4	4	4	4	5	5
	4	4	4	4	4	4	4	5	5
	4	4	4	4	4	4	4	5	5
	4	4	4	4	4	4	4	5	5
avg	4	4	4	4	4	4	4	5	5
Student 22	4	4	4	4	4	4	4	5	5
	4	4	4	4	4	4	4	5	5
	4	4	4	4	4	4	4	5	5
avg	4	4	4	4	4	4	4	5	5
Student 23	4	4	4	4	4	4	4	5	5
	4	4	4	4	4	4	4	5	5
	4	4	4	4	4	4	4	5	5
avg	4	4	4	4	4	4	4	5	5
Student 24	4	4	4	4	4	4	4	5	5
	4	4	4	4	4	4	4	5	5
	4	4	4	4	5	5	5	5	5
	4	4	4	4	4	4	4	5	5
avg	4	4	4	4	4.25	4.25	4.25	5	5
Student 25	4	4	4	4	5	3	4	5	5
	4	4	4	5	6	4	5	5	5
	4	4	4	4	4	4	4	5	5
avg	4	4	4	4.333333333	5	3.666666667	4.333333333	5	5
Student 26	4	4	4	4	4	4	4	5	5
	4	4	4	4	4	4	4	5	5
	4	4	4	4	4	4	4	5	5
avg	4	4	4	4	4	4	4	5	5
Student 27	4	4	4	4	4	4	4	5	5
	4	4	4	4	4	4	4	5	5
	4	4	4	4	4	4	4	5	5
	4	4	4	4	4	4	4	5	5
avg	4	4	4	4	4	4	4	5	5
