# Supplementary material for: Training doctoral students in critical thinking and experimental design using problem-based learning
Source: BMC Med Educ. 2023 Aug 16;23:579. doi: 10.1186/s12909-023-04569-7 (PMC10428545; doi:10.1186/s12909-023-04569-7)
Supplement: Supplementary file 4 — Supplementary Material 4 [file 12909_2023_4569_MOESM4_ESM.csv]

Pre-Test 2020
1. Design an experiment to test the hypothesis that protein X controls body weight. Describe your ...	2. Design an experiment to test the hypothesis that overexpression of protein X causes cancer. Des...	3. Design an experiment to test the hypothesis that a kinase, protein X, phosphorylates protein Y....	4. Design an experiment to determine the effects of an anti-oxidant (Vit C) on vascular health wit...	5. Design an experiment to test the hypothesis that protein X controls adult neurogenesis. Describ...
Have two groups and feed them the exact same food, allow same sleep time and physical activity. One group will be given a Protein X blocker and the other would be control group. weight would be taken every week. by the end of the month the weight gain/loss from both group would be graphed and analysed. the experiment would be redone three times to check the consistency of results	two cell colonies. one would have protein X blocker and the other would be control. the cells would be exposed to radiation and the tumourogenesis would be monitored. the experiment would be redone three times to check the consistency of results	take two cell colonies. knock out protein X in one group and the other would be control. lyse colonies and purify proshorylated protein Y. graph data and analyse. the experiment would be redone three times to check the consistency of results	two groups of aging mice. include Vit C in one group's diet and the other would be control. test the heart rate of both groups while performing physical tasks. graph this data. at the end of the month extract heart and examine muscular degeneration. the experiment would be redone three times to check the consistency of results	take two groups of stem cells. put protein in one colony and the other would be control. in a week check the examine the generation of neurons. graph and analyse. the experiment would be redone three times to check the consistency of results
			I would like to set up a drug treatment experiment in a live animal model, perhaps mice. I would have a control group and several treatment groups receiving a variety of different doses of the anti-oxidant over a period of time. Ideally I would have three mice per group, and maybe 4 different doses of the anti-oxidant for a total of 5 groups including the control, which would receive a blank solu…
Mice will be used in this experiment for a 6 month period. Each test group will have 10 individuals for statistical significance. The control group will have 10 female and 10 male mice. Any animals that become ill will not be included. There will be four test groups and a control. Group one will be male mice deficient in protein X though an inactivation of its molecular pathway. Group two will be…
Subject: Bodyweight; Hypothesis: Protein X controls body weight; Measurements: Researchers are to measure the weight of the experimental group (possibly additional parameters as heights, or volume of the body parts--if they are people, the parts are legs, arms, a waist, etc--which help to predict, where the hypothesized excess of fat may be located). Experiment: The experimental group of mice or …
The hypothesis is that protein X controls body weight. To test this hypothesis, a mouse model lacking protein X should be genetically engineered. Then, there should be an experimental group and a control group. Both the experimental group and the control group should contain five mice each. The experimental group lacks protein X, and the control group has protein X. Both the experimental and cont…
Animals, where the gene causes the expression of protein X, were deleted and counted as KO animals. There will be two sets of animal, WT and KO. The animal groups will be subdivided into an age group and gender. All the animals will be given the same diet over 21 days. After 7 days, 14 days, and 21 days, the weight of the animals was measured. The results can either show the significant increase …	Healthy animal and Cancer diseased animals (both males and females) were selected and subdivided into age groups. Animals were sacrificed, and the proteins were collected from the tissue form all animals. Western Blot analysis was performed to see the protein expression levels. Similarly, in other experiments, the tissues were collected, and an IHC study was conducted to observe the protein expre…	Three tubes were taken. Protein X was added with protein Y, Protein A (with no phosphorylation activity) was added with protein Y, and finally, Protein B (with known phosphorylation activity) was added with protein Y and kept in the three tubes subsequently. Radiolabeled ATP was introduced in the system and quantified the amount of the label. The tube with protein A should not show any phosphoryl…	Animals were randomly selected and divided into two age groups: p14, p30, p60, and p90. All the animals were given a diet containing Vit � A for 30 days. Similarly, another group was created, and no vitamin C diet was given to those groups. After 30 days, Arterial wall structure, Vascular elasticity, Blood pressure, Blood proteins, and Cardiac rhythm were assessed. Possible results include a sign…	Genes that cause the Protein X expression was labeled (DNA labeling). Animals are categorized based on gender. From one set of animals from each gender, the gene-specific to Protein X was knocked out. The animals were observed over 30 days. MRI scans were conducted to see the neurogenesis. The results can show that there is significant evidence to conclude that the Protein X controls neurogenesis…
				I would design an experiment in which one group of animals would receive a treatment to decrease protein X, one group would receive a treatment to increase protein X, and we would have a control group to compare these to. It is important to keep the animals' diet and environment the same across the three groups in order to prohibit confounding variables. I would preform cognition tests on these a…
I would get a total of probably 100 subjects similar in age, gender, and body type (more experiments would follow with varying these things). 20 subjects would not have protein X expressed. The other 80 subjects would be grouped in groups of 20 and each one given varying expressiveness of protein X. Each subject would eat the same things over the course of the experiment as well as exercise the s…	I would do this as a mouse or rat experiment, probably about 30 mice. One group of 10 mice would be the control group and they wouldn't have any expression of protein X. The second group of 10 would have moderate expression and the last group of 10 would over-express protein X. Every day the mice would receive X-rays and MRIs to assess cancerous growths and most likely this experiment would last …	I'm honestly not really sure about this one. I know that I would want to do an in vitro study where I put protein Y by itself and the protein Y with varying amounts of protein X. To assess the phosphorylation I assume I would use Western blotting and the compare the phosphorylation in each of the other groups. The control with no protein X shouldn't be phosphorylation at all while the phosphoryla…	To first test this hypothesis, I would use an animal model. Probably a mouse or rat to begin with. I would have 40 rodents in groups of 10. The first group would be the control and would not receive any vitamin c supplements. The last 3 groups would receive varying doses of vitamin c supplements daily with their food intake. This experiment would last about 16 weeks. Weekly blood pressure reading…	I'm also not completely sure about this. I believe I would perform an animal study involving rabbits. I would use 30 rabbits, in groups of 10. The control group would not express protein X. The second group would express a moderate amount of protein X and the last group would be over-expressive. This experiment would be a 30 week experiment in which weekly brain MRIs would be taken for each group…
Subjects: Determine how many mice are needed to obtain enough statistical power. Obtain knockout mice for the gene/protein you're interested in and wild type mice Design: weigh the amount of food each mouse eats per day for a certain amount of time and record their weight Analysis: Because you have two groups, you will run a t-test Results: If protein x controls body weight, then you'd expect tha…	Subjects: Determine how many samples you need to obtain enough statistical power. Design: analyze post mortem tissue from humans who have died from cancer and those who have died from natural causes to determine levels of protein x Analysis: Would depend on how many types of cancer you are looking at Results: If your hypothesis is correct, you would expect that those who died from cancer would ha…	I'm not sure.	Design: Determine how many subjects you need in order to obtain enough statistical power for significance. Give participants a pre test to measure their vascual health then give them varying levels of vitamin c over time. Conduct a post test to measure their vascular health and compare. Three groups: Controls (no vit C), low dose vit C, high dose vit c. Subjects - men and women between the ages o…	I'm not sure.
Group A gets protein X Group B is control -Somehow analyze difference or lack there of between groups. (need to decide what you are measuring ahead of time)	Group A regular protein X Group B overexpression protein X Everything else is controlled for. Possible results: Group A and B are no change, Group A is no change and Group B is cancer, Group A is cancer, group B is no change, Group A and B are cancer. Could also have some variable changes in cell growth? I dont know how to actually do that stats.	??	Mouse model, I suppose. Provide mice with varying levels of VitC to determine dosage required (so need multiple mice groups...A-F, say, and then a control with no added VitC. Give them VitC daily at dosage testing (A=100, B=200, C=300, D=400, E=500, F=600, etc) with control receiving none. Compare results after predermined # of days (I don't know what stats).	?
Using a mouse model would most accurately detail the effects of Protein X on the body as a whole. First it would be necessary to analyze the regulation pathway of Protein X to find any promoters and regulators of it, these will be used in the mouse models to control Protein X expression/function. Being able to specifically target Protein X in these studies is crucial to being able to determine if…
I would conduct an experiment with three groups (group 1: control/normal levels of protein X, group 2: up-regulation of protein X, group 3: down-regulation/knockdown of protein X through administration of an inhibitor). Each group will include multiple subjects in which they will be evaluated for protein X expression as well as other proteins. Simple methods to determine body weight weight such a…	The experiment will include multiple cancer cell lines in which protein X will be over-expressed and/or inhibited. Using a viability or cytoxicity assay, we can determine if the over-expression or inhibition of protein X contributes to increased death or increased viability of the cancer cells.	Experiment will include a control group with normal protein expression of protein X and protein Y and group 2 in which protein X and protein Y are over-expressed in the presence of each other. Methods will include western blotting to determine the presence of a band for each protein from the control group and blotting for phosphorylated protein Y in group 2. Presence of a band on the yielding mem…	-	Experiment will include three groups of neuronal cells (group 1: controls, group 2: over-expression of protein X, group 3: down-regulation/knockdown of protein X). Each group will be evaluated through a viability or cytotoxicity assay to determine if there is relationship between neurogenesis and protein X.
In order to test the hypothesis that protein X controls body weight I would utilize a knockout mouse model for the gene that produces protein X. If this was not an already available model, then I would first need to do the research to be able to create this model. All animals would be similar aged and weight to start. I would use adult mice in order to control variabilities in growth for younger …
				First, I would create a line of knockout mice that lack protein X. Along with this line I would have a line of mice that have protein X over-expressed. Then I would have a wild-type mouse to be the control. I would monitor protein concentrations of protein X at various times points throughout the mouses life, using qPCR. Because a mouse has a lifespan not more than 2-2.5 years, I would use 6 mont…
	Assuming that we have access to a model organism with a gene alteration that causes it to overexpress this protein, one could simply compare the rates of cancer between a sample group of those animals and a control sample that does not overexpress that protein. However, we would want to eliminate the potential for other unknown effects of expression/modificatioin of that gene. Exogenous protein x…
In a sample of mice, randomly assign them to one of three groups. The age of the mice should be fairly consistent across all groups, or should be of equal averages and variance. All groups of mice should have the same diet, be on the same feeding schedule, and be on the same exercise regimen/schedule. In the first experimental group, protein X that is hypothesized to control body weight should co…
I havent designed a experiment before, but if I were to design one for this, I would use mice and give a give one group protein X and the other group would be the control group and would not receive protein X. Then I would monitor the weighs of the mice and see if there were any changes.
I choose to use human participants for this experiment as protein x may affect the human body differently than in animal models. Hypothesis: Protein X controls body weight. Control: Have every participant be of similar age, health status, ethnicity, diet, and exercise plan, as well as similar living environments. Experiment: Design a diet and exercise plan for 60 volunteers. Each volunteer will b…
	Initially I would begin by reading what background I could on protein X even the information unrelated to the possibility of it causing cancer. This can provide important information that may be important or become important throughout the process. I would likely chose to focus on mouse models because they are often good models that are commonly worked with. I would first focus on recording what …
I would have a group of control rats, rats with an overexpressed variant of protein X, and rats without protein X. From here I would then perform a proof of concept by giving a group of control rats a diet that would make them gain weight. N I would give a diet that is found to cause weight gain in control rats, to rats with an overexpressed protein X and rats with an underexpressed protein X. Al…
			Use an animal model. Determine what would constitute a "sufficient" amount of vitamin C for "ordinary" health. Use a control group fed a sufficient amount of vitamin C, and an experimental group fed a diet deficient in Vitamin C. Recall that Vitamin C is water soluble, and consuming a higher-than-sufficient amount of vitamin C would likely not yield a significant difference to a sufficient amount…
			Experimental Design Hypothesis: Ha (Alternate hypothesis) : Anti-oxidant (Vit C) has an effect on vascular health with aging Ho (Null hypothesis) : Anti-oxidant (Vit C) has no effect on vascular health with aging Independent variable : Anti-oxidant (Vit C) Dependent variable : Vascular health with aging Other variables (Extraneous): Amount of anti-oxidant Time of exposure/treatment Age of patient…
			A clinical trial to assess whether vitamin C as an anti-oxidant can reverse aging of blood vessels of humans. For the study, 30 healthy men and women aged 55 to 75 would be recruited. Half of these study participants will receive a normal dose of vitamin C as a dietary supplement and the other half will take the placebo for a 14-week period. The endothelium dilation will be measured after the fir…
		An experimental design would be to knockout the gene coding for protein x in an in vitro or in an animal model. A control that has not undergone a genetic knockdown would also be included to confirm that is nothing is done to the pathway, protein y does become phosphorylated. Results would be analyzed using kinase activity assays, western blots, or with ELISA to determine if the phosphorylation o…
I would have three groups of mice (assuming a mouse is a good model for this protein); one wild type group, one with a knockout mutation to the gene responsible for this protein, and one that exhibits over-expression of this protein. I would feed all three groups of mice equally and measure body weight over a period of time. I would expect to see wild type mice maintain body weight and the two gr…
Post-Test 2020
1. Design an experiment to test the hypothesis that protein X controls body weight.� Describe your...	2. Design an experiment to test the hypothesis that overexpression of protein X causes cancer.� De...	3. Design an experiment to test the hypothesis that a kinase, protein X, phosphorylates protein Y....	4. Design an experiment to determine the effects of an anti-oxidant (Vit C) on vascular health wit...	5. Design an experiment to test the hypothesis that protein X controls adult neurogenesis.� Descri...
	To test this hypothesis, I would construct three lentiviral plasmids; one that expresses protein X at normal levels, one plasmid that overexpresses protein X, and a control plasmid that does not express protein X. All plasmids would also contain an antibiotic resistance gene for later selection of clones that have taken up the plasmids. The plasmids would be separately transfected into a cell lin…
		Experimental design: in vitro, protein X, protein Y, cell culture Add proteins X and Y into one solution, and later, with Western Blot analysis check, if phosphorylation occurs. In the case of protein X phosphorylates protein Y, the weight of protein Y should grow. By using a ladder, we can quantify how weight changed. For controls, we need to identify the weight of protein Y before phosphorylati…
		The hypothesis is that a kinase, protein X, phosphorylates protein Y. To test this, an in vitro experiment can be performed. First, protein X and protein Y need to be purified. Then protein X and protein Y will be incubated together. Following incubation, protein Y will be purified again. To determine if protein Y is now phosphorylated, a western blot will be performed. As a control, protein Y th…
	I would have 3 groups of mice. The first group being normal, wildtype mice that express protein X at a normal level, this will be my control. The next group will be transgenic mice mutated to have an overexpression of protein X. The last group will be a known cancer cell mouse model. After these ice are raised we will sacrifice them and count the cancerous cells in each mouse. We will expect to s…
	I would use a mouse model with 4 different groups. Group 1 would be a knockout mouse that wouldn't express protein X. Group 2 would be a normal control mouse group. Group 3 would overexpress protein X slightly. Group 4 would express protein X as much as possible. I would have about 10 mice in each group and the study would last 30 days. Every 5 day I would do a CT scan of the mice and assess tumo…
Use a genetically modified mouse that does not have protein x with a mouse that has protein x. Measure weight gain after a certain amount of time. Use an independent t test to compare. If the group that doesn't express protein x is different than the control that protein x may be involved.	Use a genetically modified mouse that overexpresses protein x and a mouse that has regular protein x expression. Measure tumor growth over time. Use an independent t test to compare. If the mouse that overexpresses protein x has more tumor growth than it may be involved.	Not sure.	GIve varying doses of vitamin c to some old mice and a placebo to another other group of old mice. Measure vascular health (using flow cytometry maybe?) after a certain period of time. Use a between groups ANOVA to compare. If vascular health is better in the groups that received vitamin c then it may have an impact.	Use an inhibitor of protein x for some mice and placebo (control) for others. Measure neurogenesis (not sure how) and use a t test to compare. If there is more neurogenesis in the control group you could interpret that protein x is involved in neurogenesis.
Research methods didn't actually teach this, so I'm not doing to do my own research to design yet another experiment. Adapt the class and teach methods!!	Research methods didn't actually teach this, so I'm not doing to do my own research to design yet another experiment. Adapt the class and teach methods!!	Research methods didn't actually teach this, so I'm not doing to do my own research to design yet another experiment. Adapt the class and teach methods!!	Research methods didn't actually teach this, so I'm not doing to do my own research to design yet another experiment. Adapt the class and teach methods!!	Research methods didn't actually teach this, so I'm not doing to do my own research to design yet another experiment. Adapt the class and teach methods!!
This experiment would initially start in cell culture, epithelial cells would do, and protein X would be introduced. There would be two large groups a mouse cell culture group and a human cell culture group. This would verify the validity of the model against the natural system. In each group, there would be four experimental groups; one WT (negative control), one with protein X (experimental), o…	This experiment can again start in cell culture where protein X concentrations will be artificially increased. Also, a cancerous cell line would be utilized as a positive control and a WT group as a negative control. The cells would then be monitored for tumor formation and other cancer biomarkers. Next, cell culture with high levels of protein X would be used with the addition of a protein X inh…	Initial experiments would be done in vitro with purified protein from appropriate expression vectors (bacterial or yeast or insect depending on post-translational modification required). It would be important to include a catalytically dead kinase and a modified substrate that cannot be phosphorylated as negative controls. As well as including a known substrate of protein X as a positive control.…	A long term mouse model study would be utilized with four main groups. Two healthy WT strains one with increased Vit C supplementation and one receiving placebo and two vascular impaired strains again either receiving Vit C supplementation or placebo. Vascular health would be monitored over the course of the study to determine if Vit C supplementation improves vascular health in healthy individua…	Mouse models with induced brain damage (stroke models) would be used and possess either WT protein X, overexpression of protein X, Protein X knockout (if viable), and protein X knockdown. Neurogenesis would be monitored over time in all models to see the extent that protein X aids the process at each expression level. The knockdown model can also be reversed to see if neurogenesis is rescued by t…
	We hypothesize that overexpression of protein X can cause cancer. To test this, we will use a transgenic mouse model that overexpresses protein X. We will have three experimental groups: a control group of normal mice, a negative control group with protein X expression knocked out, and a positive control group with protein X overexpression. At the beginning of the experiment, we will verify that …
	In vitro, measure the degree of cell division in two groups; one with protein X and one in the absence of protein X. If rates of division are higher with the presence of protein X, and higher rates of mutations are being allowed within the cells then its likely encouraging cancer development.
Hypothesis: Protein X is essential for the control of body weight. Pilot study: Before starting my experiment, I would need to identify if a particular species, such as mice, have the gene(s) needed to encode for protein X. Experiment: To support my hypothesis that protein X is essential for controlling body weight, I will knock out (KO) the gene(s) that encode this protein and determine if there…
Hypothesis: Protein X controls body weight in a drug form by helping the patient lose weight. Experimental process: To test the hypothesis, I would have at least two groups, maybe three in my controls and experiments. I would get IRB approval to test males/females of the same age group. My test subjects would be human if protein X has already been tested in mice. If not, then my test subjects wou…
I believe that protein X controls body weight. The hypothesis is that the correct amount of protein X helps to maintain the correct body weight (not too high or low). This would mean that having too much of protein X would lead to an increase in body weight and that having too little would lead to a decrease in body weight. I would chose to do testing in a mouse strain that processes protein X in…
I would have a group of control rats, rats with an overexpressed variant of protein X, and rats without protein X. From here I would then perform a proof of concept by giving a group of control rats a diet that would make them gain weight. N I would give a diet that is found to cause weight gain in control rats, to rats with an overexpressed protein X and rats with an underexpressed protein X. Al…
We could do a Protein X knockout model in mice. We would ensure that the mice do not express normal levels of Protein X, through genotyping (using PCR) and measuring levels of the protein using western blots. We could then observe the development of these mice over time, weighing them once per day. We would compare the changes in weight in this experimental group to the weight of a control group …
			Background � An age-related decline in vascular health manifests due to an increase in plasma free radical concentration and a subsequent decrease in bioavailability of nitric oxide. Vascular aging is a best fitting model for age prediction based on cardiovascular risk factors, treatments, and a higher pulse wave velocity. A decline in endothelial function begins early in life and continues durin…
A mouse model will be used for the study. Three groups will be used in the study. A control group will be standard mice. The other two groups will be a group in which protein X is underexpressed and a group in which protein X is overexpressed. The three groups will be treated with the same conditions (same light/dark cycle, same feeding schedule, measured food, controlled water, and same amount o…
Create a mouse with a protein x knockout and a mouse that overexpresses protein x. Feed these two groups along with a control mouse group the same standard chow. Measure animal weight periodically. If the protein x KO has a significantly higher weight than the control and overexpression groups, then protein x decreases body weight. If the overexpression group shows higher bodyweight than the othe…
I would test on mice. I would use healthy mice as a negative control and mice treated with a known stimulant that causes weight loss as a positive control. The experimental mice would be non-overweight mice that are treated with protein X and ob/ob mice (transgenic mice with both alleles for obesity) treated with protein X. I would probably treat the mice for about a month. I would measure how mu…
Pre-Test 2021
1. Design an experiment to test the hypothesis that protein X controls body weight. Describe your ...	2. Design an experiment to test the hypothesis that overexpression of protein X causes cancer. Des...	3. Design an experiment to test the hypothesis that a kinase, protein X, phosphorylates protein Y....	4. Design an experiment to determine the effects of an anti-oxidant (Vit C) on vascular health wit...	5. Design an experiment to test the hypothesis that protein X controls adult neurogenesis. Describ...
	For this type of experiment, the utilization of an animal model would be helpful. First of all, it is important to understand the role of protein X in the animal model, this can be done by reading and gathering information about it from previous literature. This is going to help understand and formulate the hypothesis of it causing cancer. For the experimental design itself, what we can do is hav…
To test the hypothesis that protein X controls body weight, I would research into literature about the mechanism of how this protein operates to understand how it functions in the body. After understanding the mechanism, I would perform a series of tests to determine if this protein has any effect on body weight. I would use cell cultures where this protein is found in the body to begin looking a…
			Anti-oxidant, mostly commonly known as Vitamin C has been established as good source for maintaining healthy skin. They helps to promote the production of collagen and elastin in the cell. Also, they are known for its positive impacts on vascular health. With aging the vascular cells also start to reduced its function and are in risk of many cardiac diseases. One of the experiment that we can des…
Obesity is a current epidemic that is described as having too high a body mass to the height of the individual. Western diets are thought to contribute to high body weights due to increased caloric intake and result in deposits of fatty tissues accumulating in the individual. Obesity increases one's risk of heart disease and other vascular diseases. The mechanism of protein expression which regul…
Materials: - Laboratory rats - Serum containing controlled amounts of protein X - Syringe - Scale - Acclimation unit - Cold room Procedure: Using 20 rats for the control group and 20 rats for groups receiving various levels of protein X daily, acclimate the rats in the laboratory environment. Feed the rats a controlled diet of pellets and water, ensuring that the pellets do not contain significan…
	To confirm if protein x single-handedly results in the clinical presentation of cancer is quite ambitious, but we could easily perform a series of experiments in which protein x expression is manipulated and observe resulting cancerous manifestations. I would start with a simple in vitro experiment in which protein x is knocked down using siRNA in cells that express protein x. I would start with …
To test whether or not protein X controls body weight, an established diet and timeline should be made for the model organism used. The experiment should be divided up into a pre-experimental phase, an experimental phase, and a post-experimental phase. The pre-experimental phase will include developing controls, variables, treatment, and process of analysis. A model organism should be selected ba…
To determine if protein X controls body weight, the regulation of said protein must be the tested variable in this study. In order to determine if the protein controls body weight, the study must focus on its role in metabolic pathways related to one's diet. Using animal models, the knockout/degradation of the protein in metabolic pathways will be monitored and animals used in the experiment will…
	Usually overexpression of a protein correlates with overexpression at the gene expression level. So we will check the mRNA levels in genes related with protein X on cancer cells and normal cells. We will use actin b as a control for the RT-PCR. This is cheaper than a western. We will have to do cell culture, primer design, extraction of mRNA, cDNA synthesis and then the RT-PCR. Results: We can fi…
		In the experiment we wish to determine whether or not protein y is a substrate of the protein x a kinase. This experiment will require the purification of both proteins from a recombinant system as well as the use of radioactively labeled ATP (gamma labeled) . The experiment will contain a control in which protein y is incubated with the ATP without the presence of protein x. The experimental run…
			For this experiment, one will need two groups: a treatment group and a control group. The treatment group will receive the antioxidant everyday over the course of 10 years The control group will receive a placebo every morning for 10 years. Over the course of the 10 years, each participant from each treatment group will visit a cardiologist and be assessed for their cardiac output. Those cardiac …
Hypothesis: Protein X controls body weight. Experimental Design: - A source of protein X will be identified (for example, a by-product of a particular diet or through direct injection into the bloodstream). For this experiment, diet will be used. - An appropriate animal model will be identified for the study (for example, mice). - 100 mice of the same species and weight range will be selected and…
			The hypothesis of the experiment is that the anti-oxidant, Vit C, impacts vascular health with aging. The study would use an animal model (rat). The rats would be young at the beginning of the study (approximately 14 days old). The rats would be divided into control and experimental conditions, where the control group gets a placebo and the experimental group gets the Vit C. The treatment ( contr…
An experiment could be devised to test this hypothesis using animal models. Three transgenic mice lines could be bred with one group over-expressing protein X, one group expressing protein X normally, and one group entirely without protein X in their genome. In this group, the two mice lines expressing protein X are the experimental groups and the line not expressing protein X is the control. Ano…
If we are testing to see that protein x controls body weight, my questions would also include in what way does it control the body weight: does it control the retention of weight, leading to obesity, or does it control the body�s ability to maintain a steady weight. One experiment you could run would be having a line of normal mice that contain protein x and a line of knockout mice without protei…
In order to test the hypothesis that protein X is directly correlated with changes in bodyweight, we would set up an experiment with multiple parts to determine not only the existence of correlation but also the existence of that relationship as positive or negative. I would use transgenic mice at a fixed age and sex for the experiments as they offer a manipulatable host for modeling a natural pr…
	First, get preliminary data that overexpression of X can cause hyperproliferation of cells. Create several lines of the same cell type. Line A does not express X, Line B expresses low levels, Line C expresses "normal levels" as seen in the general population, and Line D overexpresses X. Culture the cells the same way, and test for cell density in the culture. If Line D has a statistically signifi…
			The first experiment can focus on assessing baseline vitamin C levels in a population of adult mice. Having 30 mice, their baseline serum vitamin C will be checked periodically. Throughout their life, the mice will have the same feeding, sleep, housing, other conditions. The mice will also have their vascular health assessed at the same time of each serum vitamin C level. The hypothesis of this s…
I would arrange several model animal groups to test exposure of the drug. Let us, for this example, suppose that mice would be an acceptable model organism for protein X controlling body weight. We should establish several groups including a control group which is not exposed to protein X; a control group exposed only to the vehicle used to administer protein X; and several experimental groups of…
Aim: The aim of the experiment is to test the effect of protein X on body weight Hypothesis: protein X controls body weight Alternative hypothesis: protein X does not control body weight Description: The experiment is set to test if the absence of protein X would have an effect on body weight. Knockout of protein X will be done using CRISPR. Male and female mice should be used. Diet: same for con…
	To test wether over expression of protein X causes caner, we can first look at the prevalence of said protein in patients at different stages in their cancer (only one type of cancer). This will give us some insight on how much protein is being expressed and if the level increases or stays the same as the severity of the cancer increases. We also have to look at how much this protein is expressed…
In order to determine whether Protein X controls body weight, an experiment involving transgenic mice will be created. There will be two groups of mice, the control group, which has the protein in question, and the treatment group, which will be missing the gene to make protein X. A representative sample of mice will be used in each group. Transgenic mice will be used for the treatment groups. Al…
		In order to assess the protein function, the individual could create a use mass spectrometry to establish the amino acid sequence, which can be compared to other known proteins. If there is a similar known amino acid sequence, whose function is to phosphorylate other proteins, it can be hypothesized that protein x, would indeed phosphorylate protein y. After the mass spectroscopic analysis, the p…
Protein intake has some positive impact but the level is also important. For example, High protein intake might have some consequences such as the risk of heart disease. Possible Experiment: To analyze the effect of protein X, the use of laboratory animals is a prerequisite. At least three experimental sets are required. 1. Control group (No protein was served as their diet), 2. High X protein (1…
	Experiment name: Overexpression of SYK mediates Breast Cancer through increasing the expression of anti-apoptotic BCL-XL and XIAP involving PI3K-AKT pathway. Abstract: Spleen tyrosine kinase found to function as a tumor promoter in different cancers. Though its role has been studied in many cancers, no detailed study done to uncover the mechanism of SYK in breast cancer. SYK facilitates the coupl…
Post-Test 2021
1. Design an experiment to test the hypothesis that protein X controls body weight.� Describe your...	2. Design an experiment to test the hypothesis that overexpression of protein X causes cancer.� De...	3. Design an experiment to test the hypothesis that a kinase, protein X, phosphorylates protein Y....	4. Design an experiment to determine the effects of an anti-oxidant (Vit C) on vascular health wit...	5. Design an experiment to test the hypothesis that protein X controls adult neurogenesis.� Descri...
	If overexpression of protein X causes cancer, we can design an experiment to measure that using an animal model. Choosing the appropriate animal model would depend on several factors, including whether or not the animal model of choice expresses protein X and if it has similar functions in the animal body as it does in humans. If either doesn�t apply, we can use a transgenic version of the animal…
	To test the hypothesis that the over-expression of protein X causes cancer, I would decide which groups I am using. For the positive control, I would use a drug that is known to induce cancer in mice but does not target protein X. For the negative control I would use an inhibitor of protein X. For the experimental group, the over-expression of protein X would be induced by a drug. The control gro…
				A mice model line in which neurons of the brain have already been attached with fluorophores via genetic engineering, will be edited using a CRISPR/Cas9 endonuclease in which the gene for protein X is fused with transcription activators. This will result in the over expression of protein X as the activators over-express the gene. In yet another line, the mice will be genetically altered to knockd…
This experiment would be tested by doing gene knockout experiments in model animals that are known to produce protein X. Wild-type animals would be used as the control group, while transgenic gene X-knockout animals (in which gene X is the gene that encodes protein X) would be used for comparison. Overexpression experiments for gene X would also be used to better understand the relationship betwe…
		To test this, I would do a series of in vitro experiments followed by in vivo studies. I would start with a cell line that regularly expresses protein y but not protein x. Depending on the function and regulation of protein x, this may need to be a transgenic cell line in which protein x is deleted. If Protein x is not expressed under normal condition, this will not be necessary. I would then tre…
For this experiment, I would use a generic wildtype mice model introduced with protein X and one that would act as a control and baseline that did not have protein X. The experiment would involve the quantitative analysis of taking the mice's body weight before and after the distribution of protein x. The experiment would involve a vehicle control of administering PBS to ensure that the protein r…
	To analyze if protein X causes cancer, we must first identify this in vitro using cell lines that express tumor growth. Inoculating these cell lines with protein X at various concentrations can determine which cell lines express enhanced tumor growth. Various cell lines can also be tested from different organ systems to determine if protein X modulates cancer growth in certain organ systems. As t…
	Starting with Cell culture of cancer and normal cells, 2 groups and triplicates in each group cells collected and proceed to RT-qPCR for genes related with protein X in cancer cells and normal cells and also western blot. Beta actin gene used as housekeeping for the qPCR and for western blot. RT-qPCR and westerns results should have at least 3N and t-student for statistical comparison. Increase i…
		The following experiment will be performed to test our hypothesis that Protein Y is a substrate of Protein Kinase X. To determine if this is the case, we will be performing a radioactively labeled ?-phosphate ATP kinase activity assay. This experiment will require the use of both purified Protein Kinase X, Protein Y. The experiment will simply be performed by incubating Protein Kinase X, Protein …
In order to begin the experiment, a literature search must be conducted to figure out if there have been studies done before that tests this hypothesis or something similar to it. After the conduction of the literature search and finding out that no studies have been done on this hypothesis before, then the experimental protocol/design can commence. One of the first pieces of information that mus…
Background: Proteins are macromolecules that play essential roles in the body. They are the major components of enzymes, hormones, and antibodies. One of the important functions that proteins perform is the regulation of body metabolism and hence the building of muscle mass. In this experiment, Protein X is being examined to establish its influence on body weight regulation. Hypothesis: The level…
In testing the hypothesis that protein X controls body weight, I would use an animal model. I would use a protein x knockout mouse. The study would have a minimum of four conditions-- a control condition and three experimental conditions with varying concentrations of protein X introduced. The concentrations would be a low, moderate, and high level of protein X, compared to what concentration is …
We hypothesize that protein X controls body weight. In order to test this hypothesis, we will use several animal models along with intravenous injection of protein X. For rigor purposes, we will use both a mouse model and a minipig model. The minipig model has greater translational significance to clinical instances of weight control in humans. Both models will be divided into the same format of …
To test the hypothesis that protein x controls body weight, we could test to see if it controls the retention of weight or if it controls the ability to maintain a steady weight. To start, I would use an animal model that expresses the protein x we are testing. I would split the mice up into three groups, 10 in each with even numbers of male and female to test for genetic differences. Each of the…
We hypothesize that Protein X is involved in maintenance of body weight. Changes in expression levels of the protein should result in changes to body weight. In order to test this, we�ll use an animal model and follow the rule of sentience to choose mice because they are the least sentient being that will give us a whole-body model of changes in weight and provide a variety of tissues that can be…
	For this exercise, assume that protein X at normal levels in humans regulates function Y in cells. We hypothesis that overexpression of protein X causes cancer. We will use 2 -3 different types of human cells known to contain protein X and be prone to our cancer type. These cells will be cultured based either on manufacturer directions (if commercially bought) or previous studies working with our…
For an in vivo experiment this can be done in a mouse model, we can use a knockout transgenic model to silence protein X to see what occurs with the body weight. Controls include a negative control where a mouse model does not get the knockout gene. For analysis you can have a t-test to compare the two groups, and if a p value is less than 0.05 that signifies significance. This would mean that th…
I would conduct an experiment in mice. Using 8 week old male and female mice that have been weaned, I would expose half to the protein X and half with a placebo along with regular diet, food and exercise. If protein X controls body weight, the experimental group should experience body weight dysregulation as a result of exposure. Measured results can be subject weight over time. Interpretation of…
Body weight is dependent on several genes and environmental signals. Regulation of human body weight is crucial to curb the rise in obesity and weight-related issues. It is important to identify genes involved in this regulation. Insilico analysis show that protein X belongs to the family of proteins with role in regulation of body weight. Therefore, this experiment is set up to test the hypothes…
To test the effects of protein X on body weight, we can use mouse models to observe normal expression, over-expression, under-expression, and complete inhibition of this protein over a period of time. There will need to be a positive control for each of the 3 test groups. For over-expression, we would need to find a similar protein that has been proven to effect body weight when over expressed an…
To test the hypothesis that protein X controls body weight, an experiment with the common mouse will be used. There will be three groups. The control group will be wildtype mice that have the genes that code for protein X. Experimental group 1 will be transgenic heterozygous (+/- ) knockdown mice for the genes that code for protein X. Experimental group 2 will be homozygous (-/-) knockout mice fo…
		In order to test that this enzyme phosphorylates protein y: one could use radio-labelling and CPE assays to asses enzymatic activity and see if the kinase is phosphorylating protein y. Another method would be adding a fluorogenic substrate to the protein X such that when phosphorylation of protein y occurs, the fluorescence would be quenched. Controls could include different amounts of protein x …
Hypothesis: Protein X controls body Weight. Experimental Design: Several proteins can control body weight. To determine the effect of protein X use of laboratory animals is a prerequisite. Four groups of laboratory mice can be used for this experiment. Group 1: Naive mice; this mice will take the standard dry diet, Group 2: Use of a knockout mouse that lacks gene X that is responsible for produci…
	Experiment Background: Cancer is defined as the abnormal growth and proliferation of cells. Different studies suggested that there might be an association between the overexpression of Spleen tyrosine kinase (SYK) and breast cancer. SYK is a non-receptor kinase that mediates signaling by receptors of B cells. We are hypothesizing that increased expression of SYK enhances cancer cell proliferation…
	We hypothesize that Protein X causes Cancer. Our study includes some steps, The first step is in-silico analysis: we will use Oncomir and related software and databases to assess which cancer and which tissue is highly related to Protein X. assuming that we got a result that Protein X is highly associated with Breast Cancer we can design further steps. We will continue our experimental in clinica…
